# Supplementary material for: The monoclinic form of di-μ-aqua-bis­[diaqua­bis­(thio­cyanato-κN)iron(II)]–1,4-bis­(4H-1,2,4-triazol-4-yl)benzene (1/3)
Source: Acta Crystallogr Sect E Struct Rep Online. 2012 Jul 10;68(Pt 8):m1036–7. doi: 10.1107/S160053681202613X (PMC3414108; doi:10.1107/S160053681202613X)
Supplement: Supplementary file 1 [file e-68-m1036-sup1.cif]

##############################################################################
#                                                                            #
# This CIF contains the data in a paper accepted for publication in          #
# Acta Crystallographica Section E. It conforms to the requirements of       #
# Notes for Authors for Acta Crystallographica Section E, and has been       #
# peer reviewed under the auspices of the IUCr Commission on Journals.       #
#                                                                            #
# Full details of the Crystallographic Information File format               #
# are given in the paper "The Crystallographic Information File (CIF):       #
# a New Standard Archive File for Crystallography" by S. R. Hall, F. H.      #
# Allen and I. D. Brown [Acta Cryst. (1991), A47, 655-685].                  #
#                                                                            #
# The current version of the core CIF dictionary is obtainable from          #
# ftp://ftp.iucr.org/pub/cif_core.dic.                                       #
#                                                                            #
# Software is freely available for graphical display of the structure(s)     #
# in this CIF. For information consult the CIF software page                 #
# http://www.iucr.org/resources/cif/software.                                #
#                                                                            #
# This file may be used for bona fide research purposes within the           #
# scientific community so long as proper attribution is given to the journal # 
# article from which it was obtained.                                        #
#                                                                            #
##############################################################################
data_global
_audit_creation_method     'form.cif (version 2.0)'
_journal_data_validation_number     ?
_journal_date_recd_electronic     2012-05-10
_journal_date_accepted     2012-06-09
_journal_name_full     'Acta Crystallographica, Section E'
_journal_year     2012
_journal_volume     68
_journal_issue      8
_journal_page_first     m1036
_journal_page_last     m1037
_journal_paper_category     QM
_journal_paper_doi     10.1107/S160053681202613X
_journal_coeditor_code     PK2413
_publ_contact_author_name     'Bin Ding'
_publ_contact_author_address
;
Tianjin Key Laboratory of Structure and performance for Functional Molecule
Tianjin Normal University
Tianjin 300387
People's Republic of China
;
_publ_contact_author_email     'qsdingbin@yahoo.com.cn'
_publ_contact_author_fax     ' '
_publ_contact_author_phone     ' '
_publ_section_title
;\
The monoclinic form of
di-\m-aqua-bis[diaquabis(thiocyanato-\k<i>N</i>)iron(II)]--1,4-bis(4<i>H</i>-1,\
2,4-triazol-4-yl)benzene (1/3)
;
loop_
    _publ_author_name
    _publ_author_footnote
    _publ_author_address
    'Liu, Yuan-Yuan' .
;
Tianjin Key Laboratory of Structure and Performance for Functional Molecule
Tianjin Normal University
Tianjin 300071
People's Republic of China
;
    'Yang, Pan' .
;
Tianjin Key Laboratory of Structure and Performance for Functional Molecule
Tianjin Normal University
Tianjin 300071
People's Republic of China
;
    'Ding, Bin' .
;
Tianjin Key Laboratory of Structure and Performance for Functional Molecule
Tianjin Normal University
Tianjin 300071
People's Republic of China
;
_publ_section_synopsis     .
_chemical_melting_point     ?
data_I
_chemical_name_systematic
;
Di-\m-aqua-bis[diaquabis(thiocyanato-\k<i>N</i>)iron(II)]--
1,4-bis(4<i>H</i>-1,2,4-triazol-4-yl)benzene (1/3)
;
_chemical_name_common     ?
_chemical_formula_moiety     'C4 H12 Fe2 N4 O6 S4, 3(C10 H8 N6)'
_chemical_formula_sum     'C34 H36 Fe2 N22 O6 S4'
_chemical_formula_structural     ?
_chemical_formula_analytical     ?
_chemical_formula_iupac     '[Fe2 (N C S)4 (H2 O)6], 3C10 H8 N6'
_chemical_formula_weight     1088.79
_symmetry_cell_setting     monoclinic
_symmetry_space_group_name_H-M     'P 2/c'
_symmetry_space_group_name_Hall     '-P 2yc'
loop_
    _symmetry_equiv_pos_as_xyz
    'x, y, z'
    '-x, y, -z+1/2'
    '-x, -y, -z'
    'x, -y, z-1/2'
_cell_length_a     7.828(2)
_cell_length_b     14.198(4)
_cell_length_c     19.846(5)
_cell_angle_alpha     90.00
_cell_angle_beta     97.212(4)
_cell_angle_gamma     90.00
_cell_volume     2188.3(10)
_cell_formula_units_Z     2
_cell_measurement_reflns_used     2057
_cell_measurement_theta_min     2.52
_cell_measurement_theta_max     27.84
_cell_measurement_temperature     173(2)
_exptl_crystal_description     block
_exptl_crystal_colour     colourless
_exptl_crystal_size_max     0.18
_exptl_crystal_size_mid     0.17
_exptl_crystal_size_min     0.16
_exptl_crystal_size_rad     ?
_exptl_crystal_density_diffrn     1.652
_exptl_crystal_density_meas     ?
_exptl_crystal_density_method     'not measured'
_exptl_crystal_F_000     1116
_exptl_absorpt_coefficient_mu     0.927
_exptl_absorpt_correction_type     multi-scan
_exptl_absorpt_process_details     '(SADABS; Sheldrick, 1996)'
_exptl_absorpt_correction_T_min     0.851
_exptl_absorpt_correction_T_max     0.866
_exptl_special_details
;
;
_diffrn_ambient_temperature     173(2)
_diffrn_radiation_type     'Mo K\a'
_diffrn_radiation_wavelength     0.71073
_diffrn_radiation_source     'fine-focus sealed tube'
_diffrn_radiation_monochromator     graphite
_diffrn_measurement_device_type     'Bruker APEXII CCD'
_diffrn_measurement_method     '\f and \w scans'
_diffrn_detector_area_resol_mean     ?
_diffrn_reflns_number     10801
_diffrn_reflns_av_R_equivalents     0.0577
_diffrn_reflns_av_sigmaI/netI     0.0679
_diffrn_reflns_theta_min     1.43
_diffrn_reflns_theta_max     25.01
_diffrn_reflns_theta_full     25.01
_diffrn_measured_fraction_theta_max     1.000
_diffrn_measured_fraction_theta_full     1.000
_diffrn_reflns_limit_h_min     -8
_diffrn_reflns_limit_h_max     9
_diffrn_reflns_limit_k_min     -16
_diffrn_reflns_limit_k_max     16
_diffrn_reflns_limit_l_min     -21
_diffrn_reflns_limit_l_max     23
_diffrn_reflns_reduction_process     ?
_diffrn_standards_number     0
_diffrn_standards_interval_count     .
_diffrn_standards_interval_time     .
_diffrn_standards_decay_%     ?
_refine_special_details
;
Refinement of <i>F</i>^2^ against ALL reflections. The weighted <i>R</i>-factor
<i>wR</i> and goodness of fit <i>S</i> are based on <i>F</i>^2^, conventional
<i>R</i>-factors <i>R</i> are based on <i>F</i>, with <i>F</i> set to zero for
negative <i>F</i>^2^. The threshold expression of <i>F</i>^2^ >
\s(<i>F</i>^2^) is used only for calculating <i>R</i>-factors(gt) <i>etc</i>.
and is not relevant to the choice of reflections for refinement.
<i>R</i>-factors based on <i>F</i>^2^ are statistically about twice as large
as those based on <i>F</i>, and <i>R</i>- factors based on ALL data will be
even larger.
;
_reflns_number_total     3865
_reflns_number_gt     2796
_reflns_threshold_expression     I>2\s(I)
_refine_ls_structure_factor_coef     Fsqd
_refine_ls_matrix_type     full
_refine_ls_R_factor_all     0.0711
_refine_ls_R_factor_gt     0.0498
_refine_ls_wR_factor_gt     0.1182
_refine_ls_wR_factor_ref     0.1322
_refine_ls_goodness_of_fit_all     ?
_refine_ls_goodness_of_fit_ref     1.039
_refine_ls_restrained_S_all     1.040
_refine_ls_restrained_S_obs     ?
_refine_ls_number_reflns     3865
_refine_ls_number_parameters     309
_refine_ls_number_restraints     1
_refine_ls_number_constraints     ?
_refine_ls_hydrogen_treatment     constr
_refine_ls_weighting_scheme     calc
_refine_ls_weighting_details
         'calc w=1/[\s^2^(Fo^2^)+(0.0585P)^2^+0.4735P] where P=(Fo^2^+2Fc^2^)/3'
_refine_ls_shift/su_max     0.000
_refine_ls_shift/su_mean     0.000
_refine_diff_density_max     0.892
_refine_diff_density_min     -0.558
_refine_ls_extinction_method     none
_refine_ls_extinction_coef     ?
_refine_ls_abs_structure_details     ?
_refine_ls_abs_structure_Flack     ?
_refine_ls_abs_structure_Rogers     ?
loop_
    _atom_type_symbol
    _atom_type_description
    _atom_type_scat_dispersion_real
    _atom_type_scat_dispersion_imag
    _atom_type_scat_source
    'C' 'C' 0.0033 0.0016
                         'International Tables Vol C Tables 4.2.6.8 and 6.1.1.4'
    'H' 'H' 0.0000 0.0000
                         'International Tables Vol C Tables 4.2.6.8 and 6.1.1.4'
    'N' 'N' 0.0061 0.0033
                         'International Tables Vol C Tables 4.2.6.8 and 6.1.1.4'
    'O' 'O' 0.0106 0.0060
                         'International Tables Vol C Tables 4.2.6.8 and 6.1.1.4'
    'S' 'S' 0.1246 0.1234
                         'International Tables Vol C Tables 4.2.6.8 and 6.1.1.4'
    'Fe' 'Fe' 0.3463 0.8444
                         'International Tables Vol C Tables 4.2.6.8 and 6.1.1.4'
_computing_data_collection     'APEX2 (Bruker, 2007)'
_computing_cell_refinement     'SAINT (Bruker, 2007)'
_computing_data_reduction     'SAINT (Bruker, 2007)'
_computing_structure_solution     'SHELXS97 (Sheldrick, 2008)'
_computing_structure_refinement     'SHELXL97 (Sheldrick, 2008)'
_computing_molecular_graphics
                     'SHELXTL (Sheldrick, 2008) and DIAMOND (Brandenburg, 1999)'
_computing_publication_material     'publCIF (Westrip, 2010)'
loop_
    _atom_site_type_symbol
    _atom_site_label
    _atom_site_fract_x
    _atom_site_fract_y
    _atom_site_fract_z
    _atom_site_U_iso_or_equiv
    _atom_site_adp_type
    _atom_site_calc_flag
    _atom_site_refinement_flags
    _atom_site_occupancy
    _atom_site_symmetry_multiplicity
    _atom_site_disorder_assembly
    _atom_site_disorder_group
    Fe Fe1 0.05963(6) 0.16467(3) 0.33793(2) 0.01446(18) Uani d . 1 1 . .
    S S1 0.05329(11) 0.50871(6) 0.35618(5) 0.0211(2) Uani d . 1 1 . .
    S S2 0.05068(11) -0.17806(6) 0.35648(5) 0.0203(2) Uani d U 1 1 . .
    O O1 0.3101(3) 0.16590(15) 0.39010(12) 0.0196(5) Uani d . 1 1 . .
    H H1A 0.3708 0.2145 0.3972 0.029 Uiso d R 1 1 . .
    H H1B 0.3752 0.1195 0.3998 0.029 Uiso d R 1 1 . .
    O O2 0.1789(3) 0.16476(14) 0.24007(11) 0.0161(5) Uani d . 1 1 . .
    H H2A 0.2438 0.2119 0.2407 0.024 Uiso d R 1 1 . .
    H H2B 0.2417 0.1169 0.2393 0.024 Uiso d R 1 1 . .
    O O3 -0.0890(3) 0.16644(15) 0.41931(12) 0.0203(5) Uani d . 1 1 . .
    H H3A -0.1473 0.2146 0.4255 0.030 Uiso d R 1 1 . .
    H H3B -0.1482 0.1196 0.4278 0.030 Uiso d R 1 1 . .
    N N1 0.3789(4) 0.47023(19) 0.06694(14) 0.0183(7) Uani d . 1 1 . .
    N N2 0.2966(4) 0.3219(2) 0.06431(16) 0.0258(7) Uani d . 1 1 . .
    N N3 0.4698(4) 0.3241(2) 0.08670(14) 0.0202(7) Uani d . 1 1 . .
    N N4 0.3743(4) 0.8658(2) 0.05758(14) 0.0174(7) Uani d . 1 1 . .
    N N5 0.2863(4) 1.0131(2) 0.05359(15) 0.0224(7) Uani d . 1 1 . .
    N N6 0.4616(4) 1.0122(2) 0.07812(14) 0.0209(7) Uani d . 1 1 . .
    N N7 0.5000 0.8633(3) 0.2500 0.0154(9) Uani d S 1 2 . .
    N N8 0.4102(4) 1.0106(2) 0.24412(14) 0.0214(7) Uani d . 1 1 . .
    N N9 0.5000 0.4665(3) 0.2500 0.0145(9) Uani d S 1 2 . .
    N N10 0.4106(4) 0.31863(18) 0.24409(14) 0.0168(6) Uani d . 1 1 . .
    N N11 0.0567(4) 0.3124(2) 0.33920(14) 0.0183(7) Uani d . 1 1 . .
    N N12 0.0565(4) 0.0182(2) 0.34003(14) 0.0196(7) Uani d . 1 1 . .
    C C1 0.2475(5) 0.4088(3) 0.05327(19) 0.0261(9) Uani d . 1 1 . .
    H H1 0.1326 0.4268 0.0374 0.031 Uiso calc R 1 1 . .
    C C2 0.5163(5) 0.4124(3) 0.08729(17) 0.0216(9) Uani d . 1 1 . .
    H H2 0.6307 0.4339 0.1002 0.026 Uiso calc R 1 1 . .
    C C3 0.3775(4) 0.5706(2) 0.06257(17) 0.0169(8) Uani d . 1 1 . .
    C C4 0.2300(5) 0.6193(3) 0.03582(18) 0.0198(8) Uani d . 1 1 . .
    H H4 0.1292 0.5851 0.0193 0.024 Uiso calc R 1 1 . .
    C C5 0.2278(5) 0.7155(2) 0.03294(18) 0.0187(8) Uani d . 1 1 . .
    H H5 0.1260 0.7478 0.0147 0.022 Uiso calc R 1 1 . .
    C C6 0.3744(4) 0.7656(2) 0.05673(17) 0.0158(8) Uani d . 1 1 . .
    C C7 0.5252(4) 0.7171(3) 0.08215(17) 0.0194(8) Uani d . 1 1 . .
    H H7 0.6272 0.7513 0.0972 0.023 Uiso calc R 1 1 . .
    C C8 0.5258(4) 0.6211(2) 0.08527(17) 0.0170(8) Uani d . 1 1 . .
    H H8 0.6278 0.5887 0.1030 0.020 Uiso calc R 1 1 . .
    C C9 0.2403(5) 0.9256(2) 0.04204(18) 0.0212(8) Uani d . 1 1 . .
    H H9 0.1269 0.9063 0.0249 0.025 Uiso calc R 1 1 . .
    C C10 0.5096(5) 0.9249(2) 0.07933(17) 0.0201(8) Uani d . 1 1 . .
    H H10 0.6239 0.9043 0.0934 0.024 Uiso calc R 1 1 . .
    C C11 0.3611(5) 0.9233(2) 0.24117(18) 0.0207(8) Uani d . 1 1 . .
    H H11 0.2443 0.9034 0.2339 0.025 Uiso calc R 1 1 . .
    C C12 0.5000 0.7624(3) 0.2500 0.0139(10) Uani d S 1 2 . .
    C C13 0.3455(4) 0.7139(2) 0.23747(16) 0.0151(8) Uani d . 1 1 . .
    H H13 0.2401 0.7475 0.2290 0.018 Uiso calc R 1 1 . .
    C C14 0.3453(4) 0.6164(2) 0.23733(17) 0.0178(8) Uani d . 1 1 . .
    H H14 0.2396 0.5830 0.2286 0.021 Uiso calc R 1 1 . .
    C C15 0.5000 0.5672(3) 0.2500 0.0161(11) Uani d S 1 2 . .
    C C16 0.3622(5) 0.4059(2) 0.24096(18) 0.0199(8) Uani d . 1 1 . .
    H H16 0.2454 0.4256 0.2333 0.024 Uiso calc R 1 1 . .
    C C17 0.0552(4) 0.3932(2) 0.34653(17) 0.0155(8) Uani d . 1 1 . .
    C C18 0.0545(4) -0.0633(2) 0.34701(17) 0.0159(8) Uani d U 1 1 . .
loop_
    _atom_site_aniso_label
    _atom_site_aniso_U_11
    _atom_site_aniso_U_22
    _atom_site_aniso_U_33
    _atom_site_aniso_U_12
    _atom_site_aniso_U_13
    _atom_site_aniso_U_23
    Fe1 0.0105(3) 0.0110(3) 0.0222(3) 0.0003(2) 0.0035(2) -0.0001(2)
    S1 0.0128(5) 0.0146(5) 0.0355(5) 0.0013(4) 0.0016(4) -0.0022(4)
    S2 0.0134(5) 0.0110(5) 0.0363(6) -0.0011(4) 0.0024(4) 0.0023(4)
    O1 0.0137(12) 0.0117(12) 0.0329(14) 0.0002(10) 0.0011(10) 0.0002(10)
    O2 0.0116(11) 0.0094(12) 0.0273(13) 0.0001(10) 0.0027(10) 0.0005(10)
    O3 0.0154(12) 0.0151(13) 0.0318(14) -0.0017(10) 0.0087(10) -0.0010(10)
    N1 0.0179(16) 0.0148(16) 0.0220(16) 0.0038(13) 0.0017(13) 0.0006(12)
    N2 0.0175(17) 0.0259(19) 0.0356(19) -0.0038(15) 0.0096(14) -0.0005(15)
    N3 0.0170(16) 0.0218(18) 0.0219(16) 0.0009(14) 0.0032(13) 0.0026(13)
    N4 0.0153(16) 0.0153(15) 0.0220(16) -0.0004(12) 0.0045(13) -0.0010(12)
    N5 0.0171(16) 0.0194(18) 0.0322(18) -0.0028(14) 0.0088(13) -0.0003(14)
    N6 0.0216(17) 0.0161(17) 0.0254(17) -0.0034(14) 0.0043(13) -0.0040(13)
    N7 0.010(2) 0.009(2) 0.027(2) 0.000 0.0032(17) 0.000
    N8 0.0170(15) 0.0242(18) 0.0238(16) 0.0008(14) 0.0055(13) -0.0015(14)
    N9 0.012(2) 0.015(2) 0.017(2) 0.000 0.0041(16) 0.000
    N10 0.0179(15) 0.0117(16) 0.0218(16) -0.0027(12) 0.0062(13) -0.0014(12)
    N11 0.0131(16) 0.0175(18) 0.0251(17) 0.0012(12) 0.0056(12) -0.0001(12)
    N12 0.0148(16) 0.0166(18) 0.0276(17) -0.0017(13) 0.0041(13) -0.0012(13)
    C1 0.016(2) 0.026(2) 0.037(2) 0.0022(17) 0.0070(17) 0.0015(17)
    C2 0.018(2) 0.025(2) 0.022(2) 0.0054(16) 0.0028(16) 0.0033(16)
    C3 0.0150(19) 0.0174(19) 0.0188(19) 0.0012(15) 0.0036(15) 0.0013(14)
    C4 0.0099(19) 0.023(2) 0.026(2) -0.0004(15) 0.0001(15) -0.0012(16)
    C5 0.0122(19) 0.0158(19) 0.028(2) 0.0026(15) 0.0010(15) 0.0012(15)
    C6 0.0147(19) 0.0156(19) 0.0179(18) -0.0023(14) 0.0055(14) -0.0029(14)
    C7 0.0107(19) 0.026(2) 0.0211(19) -0.0022(15) 0.0005(15) -0.0027(16)
    C8 0.0112(19) 0.021(2) 0.0188(19) 0.0020(15) 0.0032(15) 0.0015(15)
    C9 0.0134(19) 0.020(2) 0.031(2) -0.0017(16) 0.0069(16) -0.0036(16)
    C10 0.017(2) 0.019(2) 0.025(2) -0.0038(15) 0.0042(16) -0.0002(15)
    C11 0.018(2) 0.020(2) 0.025(2) -0.0030(16) 0.0054(16) -0.0005(15)
    C12 0.014(3) 0.013(3) 0.015(2) 0.000 0.005(2) 0.000
    C13 0.0118(19) 0.0142(19) 0.0195(19) 0.0029(14) 0.0034(14) 0.0013(14)
    C14 0.0100(19) 0.021(2) 0.023(2) 0.0008(15) 0.0021(15) -0.0005(15)
    C15 0.017(3) 0.015(3) 0.016(3) 0.000 0.004(2) 0.000
    C16 0.0164(19) 0.021(2) 0.022(2) -0.0039(16) 0.0032(15) -0.0008(15)
    C17 0.0083(18) 0.016(2) 0.0226(19) -0.0017(14) 0.0019(14) 0.0054(15)
    C18 0.0075(17) 0.022(2) 0.0189(19) -0.0007(15) 0.0021(14) -0.0040(15)
_geom_special_details
;
All e.s.d.'s (except the e.s.d. in the dihedral angle between two l.s. planes)
are estimated using the full covariance matrix. The cell e.s.d.'s are taken
into account individually in the estimation of e.s.d.'s in distances, angles
and torsion angles; correlations between e.s.d.'s in cell parameters are only
used when they are defined by crystal symmetry. An approximate (isotropic)
treatment of cell e.s.d.'s is used for estimating e.s.d.'s involving l.s.
planes.
;
loop_
    _geom_bond_atom_site_label_1
    _geom_bond_atom_site_label_2
    _geom_bond_site_symmetry_2
    _geom_bond_distance
    _geom_bond_publ_flag
    Fe1 N12 . 2.080(3) y
    Fe1 N11 . 2.098(3) y
    Fe1 O1 . 2.099(2) y
    Fe1 O3 . 2.106(2) y
    Fe1 O2 . 2.258(2) y
    Fe1 O2 2 2.271(2) y
    S1 C17 . 1.652(4) ?
    S2 C18 . 1.641(4) ?
    O1 H1A . 0.8400 ?
    O1 H1B . 0.8400 ?
    O2 Fe1 2 2.271(2) ?
    O2 H2A . 0.8401 ?
    O2 H2B . 0.8401 ?
    O3 H3A . 0.8399 ?
    O3 H3B . 0.8400 ?
    N1 C1 . 1.350(4) ?
    N1 C2 . 1.373(4) ?
    N1 C3 . 1.428(4) ?
    N2 C1 . 1.303(4) ?
    N2 N3 . 1.373(4) ?
    N3 C2 . 1.304(4) ?
    N4 C9 . 1.355(4) ?
    N4 C10 . 1.378(4) ?
    N4 C6 . 1.423(4) ?
    N5 C9 . 1.306(4) ?
    N5 N6 . 1.397(4) ?
    N6 C10 . 1.295(4) ?
    N7 C11 2_655 1.376(4) ?
    N7 C11 . 1.376(4) ?
    N7 C12 . 1.432(6) ?
    N8 C11 . 1.296(4) ?
    N8 N8 2_655 1.396(6) ?
    N9 C16 2_655 1.374(4) ?
    N9 C16 . 1.374(4) ?
    N9 C15 . 1.430(6) ?
    N10 C16 . 1.294(4) ?
    N10 N10 2_655 1.390(6) ?
    N11 C17 . 1.156(4) ?
    N12 C18 . 1.166(4) ?
    C1 H1 . 0.9500 ?
    C2 H2 . 0.9500 ?
    C3 C8 . 1.390(5) ?
    C3 C4 . 1.392(5) ?
    C4 C5 . 1.367(5) ?
    C4 H4 . 0.9500 ?
    C5 C6 . 1.382(5) ?
    C5 H5 . 0.9500 ?
    C6 C7 . 1.405(5) ?
    C7 C8 . 1.364(5) ?
    C7 H7 . 0.9500 ?
    C8 H8 . 0.9500 ?
    C9 H9 . 0.9500 ?
    C10 H10 . 0.9500 ?
    C11 H11 . 0.9500 ?
    C12 C13 . 1.387(4) ?
    C12 C13 2_655 1.387(4) ?
    C13 C14 . 1.385(5) ?
    C13 H13 . 0.9500 ?
    C14 C15 . 1.393(4) ?
    C14 H14 . 0.9500 ?
    C15 C14 2_655 1.393(4) ?
    C16 H16 . 0.9500 ?
loop_
    _geom_angle_atom_site_label_1
    _geom_angle_atom_site_label_2
    _geom_angle_atom_site_label_3
    _geom_angle_site_symmetry_1
    _geom_angle_site_symmetry_3
    _geom_angle
    _geom_angle_publ_flag
    N12 Fe1 N11 . . 177.62(11) ?
    N12 Fe1 O1 . . 90.63(10) ?
    N11 Fe1 O1 . . 89.82(10) ?
    N12 Fe1 O3 . . 89.29(10) ?
    N11 Fe1 O3 . . 88.33(10) ?
    O1 Fe1 O3 . . 101.16(9) ?
    N12 Fe1 O2 . . 91.43(9) ?
    N11 Fe1 O2 . . 90.93(9) ?
    O1 Fe1 O2 . . 87.86(9) ?
    O3 Fe1 O2 . . 170.94(8) ?
    N12 Fe1 O2 . 2 90.20(9) ?
    N11 Fe1 O2 . 2 89.90(9) ?
    O1 Fe1 O2 . 2 166.73(9) ?
    O3 Fe1 O2 . 2 92.09(9) ?
    O2 Fe1 O2 . 2 78.88(9) ?
    Fe1 O1 H1A . . 124.3 ?
    Fe1 O1 H1B . . 127.5 ?
    H1A O1 H1B . . 107.0 ?
    Fe1 O2 Fe1 . 2 101.12(9) ?
    Fe1 O2 H2A . . 107.6 ?
    Fe1 O2 H2A 2 . 117.0 ?
    Fe1 O2 H2B . . 108.7 ?
    Fe1 O2 H2B 2 . 114.9 ?
    H2A O2 H2B . . 106.9 ?
    Fe1 O3 H3A . . 119.0 ?
    Fe1 O3 H3B . . 121.1 ?
    H3A O3 H3B . . 107.0 ?
    C1 N1 C2 . . 102.8(3) ?
    C1 N1 C3 . . 129.3(3) ?
    C2 N1 C3 . . 127.9(3) ?
    C1 N2 N3 . . 106.9(3) ?
    C2 N3 N2 . . 106.8(3) ?
    C9 N4 C10 . . 103.4(3) ?
    C9 N4 C6 . . 128.7(3) ?
    C10 N4 C6 . . 127.7(3) ?
    C9 N5 N6 . . 106.9(3) ?
    C10 N6 N5 . . 106.6(3) ?
    C11 N7 C11 2_655 . 103.4(4) ?
    C11 N7 C12 2_655 . 128.3(2) ?
    C11 N7 C12 . . 128.3(2) ?
    C11 N8 N8 . 2_655 107.1(2) ?
    C16 N9 C16 2_655 . 102.4(4) ?
    C16 N9 C15 2_655 . 128.8(2) ?
    C16 N9 C15 . . 128.8(2) ?
    C16 N10 N10 . 2_655 106.9(2) ?
    C17 N11 Fe1 . . 173.5(3) ?
    C18 N12 Fe1 . . 174.3(3) ?
    N2 C1 N1 . . 112.2(3) ?
    N2 C1 H1 . . 123.9 ?
    N1 C1 H1 . . 123.9 ?
    N3 C2 N1 . . 111.4(3) ?
    N3 C2 H2 . . 124.3 ?
    N1 C2 H2 . . 124.3 ?
    C8 C3 C4 . . 119.1(3) ?
    C8 C3 N1 . . 119.7(3) ?
    C4 C3 N1 . . 121.2(3) ?
    C5 C4 C3 . . 121.2(3) ?
    C5 C4 H4 . . 119.4 ?
    C3 C4 H4 . . 119.4 ?
    C4 C5 C6 . . 119.6(3) ?
    C4 C5 H5 . . 120.2 ?
    C6 C5 H5 . . 120.2 ?
    C5 C6 C7 . . 119.7(3) ?
    C5 C6 N4 . . 121.1(3) ?
    C7 C6 N4 . . 119.1(3) ?
    C8 C7 C6 . . 120.2(3) ?
    C8 C7 H7 . . 119.9 ?
    C6 C7 H7 . . 119.9 ?
    C7 C8 C3 . . 120.2(3) ?
    C7 C8 H8 . . 119.9 ?
    C3 C8 H8 . . 119.9 ?
    N5 C9 N4 . . 111.5(3) ?
    N5 C9 H9 . . 124.2 ?
    N4 C9 H9 . . 124.2 ?
    N6 C10 N4 . . 111.6(3) ?
    N6 C10 H10 . . 124.2 ?
    N4 C10 H10 . . 124.2 ?
    N8 C11 N7 . . 111.2(3) ?
    N8 C11 H11 . . 124.4 ?
    N7 C11 H11 . . 124.4 ?
    C13 C12 C13 . 2_655 120.5(4) ?
    C13 C12 N7 . . 119.8(2) ?
    C13 C12 N7 2_655 . 119.8(2) ?
    C14 C13 C12 . . 119.9(3) ?
    C14 C13 H13 . . 120.1 ?
    C12 C13 H13 . . 120.1 ?
    C13 C14 C15 . . 120.0(4) ?
    C13 C14 H14 . . 120.0 ?
    C15 C14 H14 . . 120.0 ?
    C14 C15 C14 . 2_655 119.9(5) ?
    C14 C15 N9 . . 120.1(2) ?
    C14 C15 N9 2_655 . 120.1(2) ?
    N10 C16 N9 . . 111.9(3) ?
    N10 C16 H16 . . 124.0 ?
    N9 C16 H16 . . 124.0 ?
    N11 C17 S1 . . 179.4(3) ?
    N12 C18 S2 . . 179.7(4) ?
loop_
    _geom_torsion_atom_site_label_1
    _geom_torsion_atom_site_label_2
    _geom_torsion_atom_site_label_3
    _geom_torsion_atom_site_label_4
    _geom_torsion_site_symmetry_1
    _geom_torsion_site_symmetry_2
    _geom_torsion_site_symmetry_3
    _geom_torsion_site_symmetry_4
    _geom_torsion
    _geom_torsion_publ_flag
    N12 Fe1 O2 Fe1 . . . 2 89.86(10) ?
    N11 Fe1 O2 Fe1 . . . 2 -89.78(10) ?
    O1 Fe1 O2 Fe1 . . . 2 -179.56(9) ?
    O3 Fe1 O2 Fe1 . . . 2 -4.6(6) ?
    O2 Fe1 O2 Fe1 2 . . 2 -0.06(11) ?
    C1 N2 N3 C2 . . . . -0.6(4) ?
    C9 N5 N6 C10 . . . . 0.4(4) ?
    N12 Fe1 N11 C17 . . . . 33(4) ?
    O1 Fe1 N11 C17 . . . . -67(2) ?
    O3 Fe1 N11 C17 . . . . 34(2) ?
    O2 Fe1 N11 C17 . . . . -155(2) ?
    O2 Fe1 N11 C17 2 . . . 126(2) ?
    N11 Fe1 N12 C18 . . . . -32(5) ?
    O1 Fe1 N12 C18 . . . . 69(3) ?
    O3 Fe1 N12 C18 . . . . -32(3) ?
    O2 Fe1 N12 C18 . . . . 157(3) ?
    O2 Fe1 N12 C18 2 . . . -124(3) ?
    N3 N2 C1 N1 . . . . 0.1(4) ?
    C2 N1 C1 N2 . . . . 0.4(4) ?
    C3 N1 C1 N2 . . . . -178.8(3) ?
    N2 N3 C2 N1 . . . . 1.0(4) ?
    C1 N1 C2 N3 . . . . -0.9(4) ?
    C3 N1 C2 N3 . . . . 178.4(3) ?
    C1 N1 C3 C8 . . . . 174.0(3) ?
    C2 N1 C3 C8 . . . . -5.0(5) ?
    C1 N1 C3 C4 . . . . -6.1(6) ?
    C2 N1 C3 C4 . . . . 174.9(3) ?
    C8 C3 C4 C5 . . . . -1.4(5) ?
    N1 C3 C4 C5 . . . . 178.6(3) ?
    C3 C4 C5 C6 . . . . 0.2(5) ?
    C4 C5 C6 C7 . . . . 1.5(5) ?
    C4 C5 C6 N4 . . . . -176.9(3) ?
    C9 N4 C6 C5 . . . . 5.5(5) ?
    C10 N4 C6 C5 . . . . -179.7(3) ?
    C9 N4 C6 C7 . . . . -172.9(3) ?
    C10 N4 C6 C7 . . . . 1.9(5) ?
    C5 C6 C7 C8 . . . . -2.0(5) ?
    N4 C6 C7 C8 . . . . 176.5(3) ?
    C6 C7 C8 C3 . . . . 0.7(5) ?
    C4 C3 C8 C7 . . . . 0.9(5) ?
    N1 C3 C8 C7 . . . . -179.1(3) ?
    N6 N5 C9 N4 . . . . 0.2(4) ?
    C10 N4 C9 N5 . . . . -0.7(4) ?
    C6 N4 C9 N5 . . . . 175.1(3) ?
    N5 N6 C10 N4 . . . . -0.8(4) ?
    C9 N4 C10 N6 . . . . 0.9(4) ?
    C6 N4 C10 N6 . . . . -174.9(3) ?
    N8 N8 C11 N7 2_655 . . . -0.4(4) ?
    C11 N7 C11 N8 2_655 . . . 0.16(17) ?
    C12 N7 C11 N8 . . . . -179.84(17) ?
    C11 N7 C12 C13 2_655 . . . -177.4(2) ?
    C11 N7 C12 C13 . . . . 2.6(2) ?
    C11 N7 C12 C13 2_655 . . 2_655 2.6(2) ?
    C11 N7 C12 C13 . . . 2_655 -177.4(2) ?
    C13 C12 C13 C14 2_655 . . . -0.1(2) ?
    N7 C12 C13 C14 . . . . 179.9(2) ?
    C12 C13 C14 C15 . . . . 0.2(4) ?
    C13 C14 C15 C14 . . . 2_655 -0.1(2) ?
    C13 C14 C15 N9 . . . . 179.9(2) ?
    C16 N9 C15 C14 2_655 . . . 177.6(3) ?
    C16 N9 C15 C14 . . . . -2.4(3) ?
    C16 N9 C15 C14 2_655 . . 2_655 -2.4(3) ?
    C16 N9 C15 C14 . . . 2_655 177.6(3) ?
    N10 N10 C16 N9 2_655 . . . 0.1(4) ?
    C16 N9 C16 N10 2_655 . . . -0.04(17) ?
    C15 N9 C16 N10 . . . . 179.96(17) ?
    Fe1 N11 C17 S1 . . . .  18E1(10)
                                    ?
    Fe1 N12 C18 S2 . . . .  13E1(7)
                                   ?
loop_
    _geom_hbond_atom_site_label_D
    _geom_hbond_atom_site_label_H
    _geom_hbond_atom_site_label_A
    _geom_hbond_site_symmetry_A
    _geom_hbond_distance_DH
    _geom_hbond_distance_HA
    _geom_hbond_distance_DA
    _geom_hbond_angle_DHA
    O1 H1A N3 2_655 0.84 2.00 2.833(4) 175.8
    O1 H1B N6 2_645 0.84 2.00 2.841(4) 177.6
    O2 H2A N10 . 0.84 2.00 2.834(3) 176.4
    O2 H2B N8 1_545 0.84 2.00 2.836(4) 173.9
    O3 H3A N2 2 0.84 1.95 2.784(4) 175.8
    O3 H3B N5 2_545 0.84 1.92 2.761(4) 179.2
