# Supplementary material for: The monoclinic form of di-μ-aqua-bis­[diaqua­bis­(thio­cyanato-κN)iron(II)]–1,4-bis­(4H-1,2,4-triazol-4-yl)benzene (1/3)
Source: Acta Crystallogr Sect E Struct Rep Online. 2012 Jul 10;68(Pt 8):m1036–7. doi: 10.1107/S160053681202613X (PMC3414108; doi:10.1107/S160053681202613X)
Supplement: Supplementary file 2 [file e-68-m1036-Isup2.hkl]

# 
# h,k,l, Fc-squared, Fo-squared, sigma(Fo-squared) and status flag 
# 
data_I
_shelx_title ' N120413A in P2/c' 
_shelx_refln_list_code          4 
_shelx_F_calc_maximum      672.59 
_exptl_crystal_F_000      1116.00 
_reflns_d_resolution_high  0.8406 
 
loop_ 
 _symmetry_equiv_pos_as_xyz 
 'x, y, z' 
 '-x, y, -z+1/2' 
 '-x, -y, -z' 
 'x, -y, z-1/2' 
 
_cell_length_a     7.8283 
_cell_length_b    14.1978 
_cell_length_c    19.8456 
_cell_angle_alpha  90.000 
_cell_angle_beta   97.212 
_cell_angle_gamma  90.000 
 
_shelx_F_squared_multiplier     1.000 
 
loop_ 
 _refln_index_h 
 _refln_index_k 
 _refln_index_l 
 _refln_F_squared_calc 
 _refln_F_squared_meas 
 _refln_F_squared_sigma 
 _refln_observed_status 
   1   0   0     1175.76     1060.88     75.78 o 
   2   0   0    44091.39    55062.75   3382.90 o 
   3   0   0    11405.56    13975.42    866.02 o 
   4   0   0     1765.30     2040.56    140.73 o 
   5   0   0     2727.49     3047.40    157.15 o 
   6   0   0     2200.70     2830.54    167.79 o 
   7   0   0    22350.30    24606.62   1146.52 o 
   8   0   0     2588.21     2549.35    243.57 o 
   9   0   0    11026.17    11090.49    833.55 o 
   0   1   0      727.83      671.17     43.30 o 
   1   1   0     6197.87     5723.60    250.49 o 
   2   1   0       75.87      101.40     14.37 o 
   3   1   0       80.87       92.35     12.84 o 
   4   1   0       17.18        1.62     11.14 o 
   5   1   0      219.44      233.98     31.04 o 
   6   1   0      472.17      518.64     39.84 o 
   7   1   0      105.52       79.41     21.84 o 
   8   1   0     1036.13      983.17    120.74 o 
   9   1   0      125.45      190.41     53.17 o 
   0   2   0      180.70      173.20     16.24 o 
   1   2   0     2825.26     2430.10    110.79 o 
   2   2   0      554.18      621.83     29.82 o 
   3   2   0        9.31        2.32      7.88 o 
   4   2   0      126.56      142.27     17.08 o 
   5   2   0      142.60      163.00     22.00 o 
   6   2   0       31.07       48.08     19.04 o 
   7   2   0       65.68       71.23     26.96 o 
   8   2   0      426.30      452.63     49.88 o 
   9   2   0       99.10       35.57     38.97 o 
   0   3   0     8132.19     9140.56    448.67 o 
   1   3   0    52455.32    57836.90   1955.97 o 
   2   3   0     6912.74     7576.50    283.45 o 
   3   3   0     4068.27     4641.56    179.06 o 
   4   3   0     1235.54     1510.46     66.62 o 
   5   3   0      168.23      193.85     25.28 o 
   6   3   0      534.32      568.08     43.44 o 
   7   3   0     5245.12     5977.49    253.41 o 
   8   3   0     2941.58     3042.33    147.98 o 
   9   3   0     4697.32     4849.80    221.68 o 
   0   4   0     4136.02     3195.23    221.92 o 
   1   4   0      585.27      532.97     24.01 o 
   2   4   0      547.11      538.28     29.82 o 
   3   4   0       11.53       17.86     11.14 o 
   4   4   0        1.53        6.77      8.84 o 
   5   4   0      214.07      240.12     23.81 o 
   6   4   0       40.51       50.88     43.30 o 
   7   4   0      778.39      862.24     76.72 o 
   8   4   0        1.96      -34.17     22.78 o 
   0   5   0     6837.78     6286.96    251.81 o 
   1   5   0     1446.31     1311.91     51.49 o 
   2   5   0      111.79       89.38     11.95 o 
   3   5   0      152.49      162.63     35.66 o 
   4   5   0        1.34      -16.71     11.14 o 
   5   5   0      175.27      212.16     48.71 o 
   6   5   0      196.51      251.58     86.60 o 
   7   5   0      103.49      116.80     36.21 o 
   8   5   0      293.79      310.42     46.19 o 
   0   6   0    33123.25    33371.73   1319.87 o 
   1   6   0    26736.54    29747.60    908.84 o 
   2   6   0    13688.35    14021.25    472.28 o 
   3   6   0     4551.94     5019.63    176.23 o 
   4   6   0       48.44       42.13     15.00 o 
   5   6   0     1173.99     1247.72     83.94 o 
   6   6   0     3295.73     3350.07    181.04 o 
   7   6   0      329.49      374.68    110.96 o 
   8   6   0    13148.83    13538.45    546.81 o 
   0   7   0    12151.89    13026.27    519.79 o 
   1   7   0      595.40      723.12     32.54 o 
   2   7   0       61.63       65.16     11.86 o 
   3   7   0        4.14      -12.11     17.97 o 
   4   7   0       76.11       81.19     22.28 o 
   5   7   0      148.50      193.72     37.89 o 
   6   7   0       19.19       25.98     28.51 o 
   7   7   0       38.14       81.19     37.70 o 
   8   7   0       71.36       78.06     34.16 o 
   0   8   0     2358.03     2386.34    108.24 o 
   1   8   0     1979.30     1934.07     69.62 o 
   2   8   0      324.20      308.63     23.45 o 
   3   8   0      132.44      120.59     21.09 o 
   4   8   0       30.83       95.25     31.38 o 
   5   8   0      218.95      192.87     32.19 o 
   6   8   0       88.90       97.43     43.30 o 
   7   8   0      143.80      158.93     41.58 o 
   8   8   0      474.51      356.11     75.78 o 
   0   9   0    21313.91    21607.63    861.62 o 
   1   9   0    21451.20    21799.75    672.48 o 
   2   9   0     2903.48     2697.93     94.77 o 
   3   9   0     2127.06     2522.71    308.64 o 
   4   9   0      571.59      611.41     49.87 o 
   5   9   0      575.95      569.34     51.46 o 
   6   9   0      680.49      710.36     62.01 o 
   7   9   0     6565.76     6713.70    427.60 o 
   0  10   0      976.17     1246.27    316.64 o 
   1  10   0      153.81      161.03     22.27 o 
   2  10   0        5.16        1.78     14.33 o 
   3  10   0      138.68      281.46     54.13 o 
   4  10   0      310.49      339.80     46.82 o 
   5  10   0       36.67       14.69     29.77 o 
   6  10   0       81.83       65.85     56.83 o 
   7  10   0        4.10       -6.31     40.59 o 
   0  11   0      244.13      258.13     59.54 o 
   1  11   0      843.87      950.19     54.65 o 
   2  11   0        3.09        3.79     20.07 o 
   3  11   0        4.17       31.70     43.30 o 
   4  11   0       69.79       75.78     32.36 o 
   5  11   0       67.98       64.31     32.36 o 
   6  11   0       23.54      -11.46     32.36 o 
   7  11   0       47.09       89.95     40.05 o 
   0  12   0    17078.05    17719.68    881.70 o 
   1  12   0     5348.33     5297.36    200.77 o 
   2  12   0     3393.26     3244.98    158.86 o 
   3  12   0     1169.21     1193.40    184.03 o 
   4  12   0      129.91      214.62     43.30 o 
   5  12   0      581.40      556.29     66.24 o 
   6  12   0     1156.80     1134.55    101.44 o 
   0  13   0     4940.19     4803.29    400.54 o 
   1  13   0      213.09      274.35     47.60 o 
   2  13   0       52.20       66.03     34.19 o 
   3  13   0        7.79      -28.42     24.36 o 
   4  13   0       10.28      -13.53     29.77 o 
   5  13   0       92.65       97.14     35.02 o 
   0  14   0      462.08      725.29    135.32 o 
   1  14   0     1180.43     1238.56    102.28 o 
   2  14   0      323.44      355.04     46.53 o 
   3  14   0      253.71      271.38     56.83 o 
   4  14   0       17.54      110.42     37.70 o 
   5  14   0       37.33      105.55     38.27 o 
   0  15   0     2322.84     2024.33    232.74 o 
   1  15   0     5340.26     4950.51    237.12 o 
   2  15   0      954.49     1022.11    118.44 o 
   3  15   0      551.73      485.71     61.00 o 
   4  15   0        3.23       41.50     33.81 o 
   0  16   0       11.69      178.62     92.01 o 
   1  16   0        6.32       26.85     47.73 o 
   2  16   0      301.12      422.52     94.49 o 
  -9   1   1      537.89      525.06    110.96 o 
  -8   1   1     1833.25     2092.96    133.55 o 
  -7   1   1      171.61      187.11     26.05 o 
  -6   1   1       75.74       82.17     30.85 o 
  -5   1   1      273.88      302.38     26.11 o 
  -4   1   1       66.56      104.76     18.94 o 
  -3   1   1       14.41        4.33      9.01 o 
  -2   1   1       32.05       49.80     11.48 o 
  -1   1   1    22185.74    21684.31    945.25 o 
   0   1   1     4334.74     3995.34    175.93 o 
   1   1   1     2271.55     2194.38     97.54 o 
   2   1   1      571.38      627.44     28.43 o 
   3   1   1       97.71      111.67     12.06 o 
   4   1   1      996.52     1024.50     45.06 o 
   5   1   1       28.28       32.36     13.61 o 
   6   1   1     6802.54     7066.21    243.76 o 
   7   1   1      496.63      444.89     48.23 o 
   8   1   1     1741.72     1895.69    159.67 o 
   9   1   1      236.76      280.95    110.96 o 
  -9   2   1       86.98       21.86     40.78 o 
  -8   2   1      924.68      876.65     70.77 o 
  -7   2   1        8.02       22.46     19.64 o 
  -6   2   1      239.25      275.84     28.97 o 
  -5   2   1      177.85      234.77     38.75 o 
  -4   2   1        9.13       22.80     13.76 o 
  -3   2   1      235.08      199.29     17.08 o 
  -2   2   1    11895.84    12395.98    457.64 o 
  -1   2   1    11781.70     9802.32    494.99 o 
   0   2   1       13.54        5.41      5.41 o 
   1   2   1      673.24      599.41     29.91 o 
   2   2   1      644.69      635.86     41.49 o 
   3   2   1       22.61       19.99      8.32 o 
   4   2   1      570.50      543.56     32.67 o 
   5   2   1      250.98      317.63     27.17 o 
   6   2   1      100.92      126.25     21.96 o 
   7   2   1      164.82      154.71     31.85 o 
   8   2   1      953.34     1076.94     77.50 o 
   9   2   1        9.46       -5.41     38.27 o 
  -9   3   1        0.80       38.84     32.20 o 
  -8   3   1       10.51      -12.79     23.81 o 
  -7   3   1        2.37      -23.73     27.06 o 
  -6   3   1        2.09       -6.96     15.75 o 
  -5   3   1        0.04      -18.21     12.38 o 
  -4   3   1       11.56       10.83      9.12 o 
  -3   3   1        9.62       -5.41      7.88 o 
  -2   3   1        7.76      -12.03      8.02 o 
  -1   3   1       27.17        9.69      7.60 o 
   0   3   1       33.72       27.06      7.40 o 
   1   3   1        8.46       -2.90      7.03 o 
   2   3   1        3.47      -18.32     12.21 o 
   3   3   1       19.94       -5.83      9.03 o 
   4   3   1        8.81        2.71      8.84 o 
   5   3   1        4.23       16.97     15.00 o 
   6   3   1        9.54       11.11     20.67 o 
   7   3   1        8.39        4.67     23.81 o 
   8   3   1        2.48      -35.21     23.48 o 
   9   3   1       11.72        0.00     38.27 o 
  -9   4   1       33.95       10.81     30.94 o 
  -8   4   1       60.57       72.28     29.82 o 
  -7   4   1       34.25       25.62     28.51 o 
  -6   4   1      332.56      282.30     42.90 o 
  -5   4   1      470.94      505.87     35.92 o 
  -4   4   1       59.38       76.35     17.08 o 
  -3   4   1      586.28      600.93     33.62 o 
  -2   4   1     9948.06     9760.76    326.26 o 
  -1   4   1     1135.52     1152.24     52.98 o 
   0   4   1     5090.85     4237.69    181.91 o 
   1   4   1      341.10      308.98     17.91 o 
   2   4   1     1211.17     1185.89     51.33 o 
   3   4   1      247.70      291.00     22.00 o 
   4   4   1      354.51      422.11     30.64 o 
   5   4   1      164.18      172.44     22.00 o 
   6   4   1     1481.65     1356.95     96.03 o 
   7   4   1     3350.72     3225.98    151.17 o 
   8   4   1       16.38       34.97     28.68 o 
  -8   5   1      669.77      596.87     68.89 o 
  -7   5   1      277.56      312.19     49.06 o 
  -6   5   1        1.46       32.48     26.79 o 
  -5   5   1       10.93       24.39     29.97 o 
  -4   5   1      500.57      504.07     35.41 o 
  -3   5   1     1025.70      855.82     44.80 o 
  -2   5   1      223.94      187.71     15.41 o 
  -1   5   1     5058.38     5607.47    177.75 o 
   0   5   1    14340.73    13548.22    550.00 o 
   1   5   1     2334.15     2400.19    168.09 o 
   2   5   1      720.60      763.20     57.03 o 
   3   5   1        0.41       31.39     11.14 o 
   4   5   1     1259.96     1313.90    125.98 o 
   5   5   1      647.49      467.61     50.72 o 
   6   5   1      992.01     1031.63    181.32 o 
   7   5   1     1594.70     1470.34    101.61 o 
   8   5   1     1668.80     1622.49    102.27 o 
  -8   6   1        6.55       64.95     37.70 o 
  -7   6   1        0.49        0.00     28.51 o 
  -6   6   1        0.01        0.00     26.79 o 
  -5   6   1       35.01       43.30     24.66 o 
  -4   6   1       20.17       24.28     15.93 o 
  -3   6   1       37.30       20.86     10.30 o 
  -2   6   1       73.95       82.38     12.02 o 
  -1   6   1      104.24      127.21     11.71 o 
   0   6   1      127.87      121.98     14.36 o 
   1   6   1        3.84       12.86      8.84 o 
   2   6   1       35.52       21.38     10.75 o 
   3   6   1        3.69       19.24     15.88 o 
   4   6   1        2.00       -5.41     19.14 o 
   5   6   1       24.61       -2.71     22.96 o 
   6   6   1        5.06       22.01     28.51 o 
   7   6   1       19.67       29.08     27.78 o 
   8   6   1       39.89      102.80     49.75 o 
  -8   7   1      162.04      245.44     81.19 o 
  -7   7   1       78.80       40.74     36.21 o 
  -6   7   1      103.07       39.92     29.91 o 
  -5   7   1      349.91      316.12     64.95 o 
  -4   7   1       61.60       59.18     14.55 o 
  -3   7   1      674.20      749.03     39.74 o 
  -2   7   1     1054.32     1132.84     45.02 o 
  -1   7   1     4478.08     5119.10    148.26 o 
   0   7   1    14464.88    15493.05    430.68 o 
   1   7   1       52.40       36.30     10.34 o 
   2   7   1        0.79       -4.29      8.40 o 
   3   7   1      128.14      168.53     28.12 o 
   4   7   1      133.06      109.70     28.51 o 
   5   7   1       56.43       48.71     26.79 o 
   6   7   1       20.03       21.65     32.48 o 
   7   7   1      250.24      173.44     42.90 o 
   8   7   1       71.71       68.32     34.09 o 
  -8   8   1     1129.03     1102.05    101.44 o 
  -7   8   1       98.72       92.56     37.70 o 
  -6   8   1        0.28       13.78     23.81 o 
  -5   8   1        9.07      122.26     47.73 o 
  -4   8   1      687.51      817.68     71.36 o 
  -3   8   1     2396.92     2518.17    117.56 o 
  -2   8   1      917.21      773.24     37.13 o 
  -1   8   1     9253.47    10375.48    296.41 o 
   0   8   1     7550.51     8250.57    237.69 o 
   1   8   1     2679.69     2879.33    192.67 o 
   2   8   1      703.71      803.77     37.41 o 
   3   8   1       43.71       39.24     17.54 o 
   4   8   1     1064.86     1043.03     63.59 o 
   5   8   1      447.23      530.44     58.49 o 
   6   8   1     2889.39     2692.69    157.97 o 
   7   8   1     1621.21     1960.16    128.62 o 
   8   8   1     1672.22     1443.14    102.70 o 
  -7   9   1        1.77       94.99     51.42 o 
  -6   9   1       17.10       63.68     32.36 o 
  -5   9   1        3.04       86.92     59.54 o 
  -4   9   1       83.77       69.85     30.50 o 
  -3   9   1      100.21      150.90     29.77 o 
  -2   9   1       76.32       65.85     24.22 o 
  -1   9   1      142.80      258.22     42.48 o 
   0   9   1      100.40      134.74     21.87 o 
   1   9   1      145.03      193.98     33.59 o 
   2   9   1        2.92       11.01     18.38 o 
   3   9   1       28.29       47.00     20.67 o 
   4   9   1      138.89      124.26     64.95 o 
   5   9   1        2.55       82.91     23.81 o 
   6   9   1       50.14       30.67     25.00 o 
   7   9   1       45.17      209.12     51.42 o 
  -7  10   1       14.63       -0.32     32.48 o 
  -6  10   1      535.07      525.52     92.01 o 
  -5  10   1        7.63       24.18     28.51 o 
  -4  10   1      160.27      197.39     37.70 o 
  -3  10   1     7537.47     6691.68    345.92 o 
  -2  10   1       78.47       57.93     25.00 o 
  -1  10   1     1172.69     1114.51     50.68 o 
   0  10   1     1234.81     1265.25     53.65 o 
   1  10   1        2.25       -8.45     11.40 o 
   2  10   1      271.42      293.88     35.94 o 
   3  10   1     1443.51     1305.99     88.42 o 
   4  10   1        1.50       23.20     46.01 o 
   5  10   1      455.17      391.68     51.96 o 
   6  10   1     1091.68      992.81     92.31 o 
   7  10   1       30.58        5.73     32.36 o 
  -7  11   1       42.85      105.93     38.97 o 
  -6  11   1        2.33       24.66     59.54 o 
  -5  11   1       15.18       22.01     28.51 o 
  -4  11   1       80.37      112.89     32.36 o 
  -3  11   1     1085.01     1466.82     98.80 o 
  -2  11   1      375.83      422.79     46.07 o 
  -1  11   1     4282.64     4692.39    177.53 o 
   0  11   1     1065.93     1217.24     77.34 o 
   1  11   1      627.74      791.27     85.45 o 
   2  11   1      360.98      419.38     47.82 o 
   3  11   1       67.92      122.69     33.81 o 
   4  11   1      324.80      350.94     48.01 o 
   5  11   1      436.45      498.19     92.01 o 
   6  11   1       43.45       10.19     64.95 o 
  -6  12   1        4.73       55.21     62.25 o 
  -5  12   1      123.25      207.42    127.20 o 
  -4  12   1       14.62       66.98     29.91 o 
  -3  12   1       95.96       85.86     86.60 o 
  -2  12   1      102.84      169.80     33.97 o 
  -1  12   1      141.83      219.05     49.22 o 
   0  12   1      198.26      237.13     55.89 o 
   1  12   1       16.06       81.07     58.66 o 
   2  12   1       21.11       52.61     51.95 o 
   3  12   1        0.77       64.28     35.18 o 
   4  12   1       32.47       78.64     73.07 o 
   5  12   1       15.22       40.59     29.91 o 
   6  12   1       39.84       93.74     94.72 o 
  -5  13   1      305.57      234.22     47.73 o 
  -4  13   1       19.02       36.54     29.91 o 
  -3  13   1       10.20        0.00     27.06 o 
  -2  13   1      585.92      593.69     58.09 o 
  -1  13   1     2088.72     1746.35    103.15 o 
   0  13   1     5188.42     4893.73    186.58 o 
   1  13   1       51.68       33.29     34.25 o 
   2  13   1        0.24       -1.03     20.86 o 
   3  13   1        4.22       23.45     28.51 o 
   4  13   1       97.83       75.49     35.02 o 
   5  13   1        7.28       16.24     43.30 o 
  -5  14   1      173.52      409.82    119.08 o 
  -4  14   1     1151.06     1349.29    189.44 o 
  -3  14   1      981.01      899.89    186.74 o 
  -2  14   1     2387.22     2716.33    157.11 o 
  -1  14   1     6157.38     5932.25    274.15 o 
   0  14   1     3082.18     3339.04    167.74 o 
   1  14   1     1675.33     1841.48    205.68 o 
   2  14   1      256.21      410.10    114.52 o 
   3  14   1        2.50      166.72     40.05 o 
   4  14   1      845.67      730.92     79.07 o 
   5  14   1      718.17      624.78     75.40 o 
  -4  15   1       98.26      128.25    127.20 o 
  -3  15   1       26.12       37.89     51.42 o 
  -2  15   1       80.89       98.87     33.68 o 
  -1  15   1      144.99      478.00    105.55 o 
   0  15   1       49.71      160.94     62.25 o 
   1  15   1       76.46      249.85    126.51 o 
   2  15   1        1.36       13.35     32.57 o 
   3  15   1        2.48       51.72     31.97 o 
   4  15   1        0.06      108.25     59.54 o 
  -2  16   1     1541.75     1748.51    114.76 o 
  -1  16   1        7.16      -16.71     43.89 o 
   0  16   1       34.41      116.37     57.41 o 
   1  16   1       25.54      -15.16     48.71 o 
   2  16   1       19.64       64.79     32.93 o 
  -9   0   2     1611.39     1585.90    200.27 o 
  -8   0   2      249.40      315.79     49.06 o 
  -7   0   2     4820.08     5343.16    272.71 o 
  -6   0   2    10049.15    11869.91    752.36 o 
  -5   0   2    25276.35    29304.01   1813.23 o 
  -4   0   2    20318.97    24216.13   1499.30 o 
  -3   0   2    47486.02    56681.12   3485.74 o 
  -2   0   2    83794.32   102683.12   6311.13 o 
  -1   0   2     2879.11     3518.21    227.33 o 
   0   0   2     2431.07     2386.97    151.55 o 
   1   0   2     8683.50     9298.91    579.15 o 
   2   0   2     3934.90     5167.08    243.52 o 
   3   0   2    14988.63    16345.50    750.46 o 
   4   0   2    41699.42    48140.02   2197.79 o 
   5   0   2    15484.11    16703.74    776.73 o 
   6   0   2     5448.76     5976.12    293.50 o 
   7   0   2    18283.90    19912.09    932.43 o 
   8   0   2     6271.81     6100.04    481.72 o 
   9   0   2      875.02     1001.34    156.97 o 
  -9   1   2      232.39      175.91     53.58 o 
  -8   1   2        0.63       -1.80     25.00 o 
  -7   1   2       63.77       71.07     22.78 o 
  -6   1   2       89.67       79.11     21.43 o 
  -5   1   2      751.65      768.04     49.76 o 
  -4   1   2      594.38      577.88     48.71 o 
  -3   1   2       16.15       16.24     18.94 o 
  -2   1   2       10.51       17.32      9.01 o 
  -1   1   2     2862.74     2707.23    132.61 o 
   0   1   2      846.83      674.48     32.36 o 
   1   1   2        0.11        1.35      4.78 o 
   2   1   2       73.21       58.91      7.76 o 
   3   1   2      171.78      181.37     14.30 o 
   4   1   2     1505.60     1598.18     62.53 o 
   5   1   2      895.27      881.43     44.00 o 
   6   1   2     1650.18     1547.24     67.08 o 
   7   1   2        1.51       -7.58     22.28 o 
   8   1   2      162.22      202.51     55.40 o 
   9   1   2       11.93       25.52     48.71 o 
  -9   2   2       32.33       40.44     30.94 o 
  -8   2   2       12.42        8.33     25.92 o 
  -7   2   2        9.87      -15.16     19.64 o 
  -6   2   2       13.81       -8.28     17.19 o 
  -5   2   2       38.17       56.17     15.00 o 
  -4   2   2      115.50       95.57     16.91 o 
  -3   2   2       29.13       52.23     11.48 o 
  -2   2   2     2829.76     3074.98    141.46 o 
  -1   2   2      902.40      805.90     39.84 o 
   0   2   2      329.38      301.13     18.01 o 
   1   2   2      267.39      278.01     48.71 o 
   2   2   2      379.20      432.38     24.09 o 
   3   2   2        1.15       13.87      7.76 o 
   4   2   2       28.47       23.17     11.02 o 
   5   2   2       59.87       68.38     16.43 o 
   6   2   2       23.71       29.63     20.67 o 
   7   2   2        2.07        0.46     23.42 o 
   8   2   2       51.89       28.08     26.18 o 
   9   2   2       55.15       -6.77     40.59 o 
  -9   3   2      724.08      711.42     66.74 o 
  -8   3   2        7.78        1.91     32.36 o 
  -7   3   2     2235.59     2620.42    162.38 o 
  -6   3   2     2440.88     2835.59    121.62 o 
  -5   3   2     3536.40     3722.49    151.06 o 
  -4   3   2    44460.39    52498.80   2399.71 o 
  -3   3   2      730.59     1439.51     63.19 o 
  -2   3   2     1654.15     1789.44     75.77 o 
  -1   3   2    17667.17    19389.99    592.62 o 
   0   3   2     3805.43     3874.19    122.50 o 
   1   3   2      751.27      862.30     59.54 o 
   2   3   2     1094.92      995.55     97.43 o 
   3   3   2    12167.12    14061.70    522.05 o 
   4   3   2       38.00        6.91     11.71 o 
   5   3   2    19325.20    21521.57    705.00 o 
   6   3   2      750.12      884.52     63.59 o 
   7   3   2     6303.54     6900.49    288.98 o 
   8   3   2     2202.36     2342.32    122.33 o 
  -9   4   2      100.43       69.73     32.97 o 
  -8   4   2      121.05      118.83     46.01 o 
  -7   4   2       40.44       18.94     26.79 o 
  -6   4   2        0.26        2.88     16.27 o 
  -5   4   2       56.33       66.03     16.84 o 
  -4   4   2      140.33      157.28     20.29 o 
  -3   4   2      888.70      808.77     41.59 o 
  -2   4   2     1908.55     1863.92     69.51 o 
  -1   4   2      332.91      397.48     21.06 o 
   0   4   2      216.33      210.41     14.40 o 
   1   4   2        9.03        2.68      7.14 o 
   2   4   2      294.71      332.19     31.04 o 
   3   4   2       47.15       54.13     12.76 o 
   4   4   2      301.63      336.70     24.61 o 
   5   4   2       26.09       40.59     22.96 o 
   6   4   2      606.45      596.53     53.75 o 
   7   4   2      297.31      350.19     44.30 o 
   8   4   2       63.21       86.70     31.63 o 
  -8   5   2       29.69       31.05     36.21 o 
  -7   5   2       28.78       15.16     28.51 o 
  -6   5   2      208.75      241.37     40.59 o 
  -5   5   2      489.63      541.72     43.48 o 
  -4   5   2      402.68      372.63     30.43 o 
  -3   5   2      363.50      323.30     23.77 o 
  -2   5   2       28.50        4.06      8.12 o 
  -1   5   2      749.44      721.34     31.97 o 
   0   5   2      266.96      294.23     17.70 o 
   1   5   2        8.87       11.00      7.46 o 
   2   5   2       19.14       37.73      9.12 o 
   3   5   2      231.46      234.60     35.18 o 
   4   5   2      971.87      991.13     49.11 o 
   5   5   2        1.42       26.65     40.59 o 
   6   5   2      104.66      197.86     34.09 o 
   7   5   2      588.67      564.07     55.70 o 
   8   5   2      128.46       36.56     52.62 o 
  -8   6   2      157.93      131.08     42.90 o 
  -7   6   2      288.74      331.28     50.72 o 
  -6   6   2     4165.93     4532.63    234.24 o 
  -5   6   2    11714.43    12827.63    485.86 o 
  -4   6   2    16937.71    17817.71    600.98 o 
  -3   6   2     2282.47     2151.06     81.29 o 
  -2   6   2    15484.26    15601.18    481.92 o 
  -1   6   2    11511.07    12550.06    388.96 o 
   0   6   2     4678.58     5264.70    167.77 o 
   1   6   2       30.75       42.03     11.78 o 
   2   6   2     2037.47     2088.61     78.52 o 
   3   6   2     8026.57     8282.00    313.42 o 
   4   6   2    12349.61    12794.48    602.94 o 
   5   6   2     1960.58     2044.58    119.43 o 
   6   6   2    15483.89    16531.80    787.54 o 
   7   6   2     2394.90     2427.86    124.24 o 
   8   6   2     2380.90     2397.02    127.76 o 
  -8   7   2      119.90      152.30     45.45 o 
  -7   7   2       17.41      -16.24     30.62 o 
  -6   7   2        3.50       29.77     26.79 o 
  -5   7   2       36.12       56.72     21.43 o 
  -4   7   2      113.75      114.80     17.88 o 
  -3   7   2      352.77      392.73     27.75 o 
  -2   7   2      551.45      517.04     28.35 o 
  -1   7   2        8.05       65.48     15.21 o 
   0   7   2      234.41      286.34     25.00 o 
   1   7   2      199.79      259.61     19.28 o 
   2   7   2       69.78       78.91     12.51 o 
   3   7   2       79.96       77.49     20.67 o 
   4   7   2       24.85       37.89     37.89 o 
   5   7   2       42.38       40.05     43.30 o 
   6   7   2       24.94       22.73     35.18 o 
   7   7   2       78.87       15.70     34.57 o 
   8   7   2        7.13      -18.27     26.93 o 
  -8   8   2        0.13       -5.41     48.71 o 
  -7   8   2       38.98       31.80     27.78 o 
  -6   8   2      163.71      162.94     32.97 o 
  -5   8   2      854.23      927.96     64.50 o 
  -4   8   2      258.71      272.99     32.20 o 
  -3   8   2      766.09      755.36     40.83 o 
  -2   8   2      101.79       78.07     13.39 o 
  -1   8   2      674.47      725.75     32.07 o 
   0   8   2      494.92      548.33     31.26 o 
   1   8   2       12.61       23.74     10.15 o 
   2   8   2        3.14        8.18     10.43 o 
   3   8   2      140.22      122.74     23.81 o 
   4   8   2     1117.27     1056.71     66.77 o 
   5   8   2        2.18       29.38     40.59 o 
   6   8   2      616.56      631.18     67.62 o 
   7   8   2      224.15      286.10     55.04 o 
   8   8   2      227.90      257.57     45.25 o 
  -7   9   2     2265.25     2422.46    238.16 o 
  -6   9   2     3365.25     3468.63    198.98 o 
  -5   9   2     6807.09     7521.45    388.84 o 
  -4   9   2     3294.96     3117.84    202.97 o 
  -3   9   2    19444.42    19813.54    767.46 o 
  -2   9   2     1352.59     1241.52     59.67 o 
  -1   9   2     7740.36     7696.51    247.06 o 
   0   9   2     2044.68     2116.15     76.93 o 
   1   9   2      291.06      273.04     28.93 o 
   2   9   2      386.39      376.19     34.37 o 
   3   9   2     1813.35     1718.95     87.86 o 
   4   9   2    13381.66    12943.40    529.07 o 
   5   9   2     7218.58     7169.84    306.69 o 
   6   9   2      640.58      489.34     50.97 o 
   7   9   2     6561.66     6819.66    292.55 o 
  -7  10   2       22.69      142.11    194.85 o 
  -6  10   2      155.60       99.59     56.83 o 
  -5  10   2      547.41      514.20     75.78 o 
  -4  10   2     1523.04     1648.76    479.02 o 
  -3  10   2     4376.76     4481.29   1047.35 o 
  -2  10   2       74.44       64.22     17.07 o 
  -1  10   2      251.38      240.67     22.58 o 
   0  10   2       16.20       44.11     14.01 o 
   1  10   2       11.41        6.25     12.16 o 
   2  10   2       72.38       94.33     19.52 o 
   3  10   2      180.33      389.73     80.37 o 
   4  10   2     2149.80     2097.30    180.55 o 
   5  10   2      212.76      195.86     34.09 o 
   6  10   2      523.38      534.27     67.62 o 
   7  10   2       16.36       30.61     29.06 o 
  -7  11   2       42.89       14.81     36.21 o 
  -6  11   2       59.51       85.46     35.02 o 
  -5  11   2      147.57      191.70     41.58 o 
  -4  11   2        9.55       22.42     25.98 o 
  -3  11   2      654.78      741.06     68.89 o 
  -2  11   2      150.38      121.55     23.75 o 
  -1  11   2      344.15      408.93     34.62 o 
   0  11   2       31.31       40.66     17.49 o 
   1  11   2       55.37       82.99     36.57 o 
   2  11   2       20.00       26.50     26.66 o 
   3  11   2        9.38        7.08     24.66 o 
   4  11   2      615.48      557.27     61.00 o 
   5  11   2        6.53       29.77     30.62 o 
   6  11   2        2.25        1.08     28.51 o 
  -6  12   2     1761.91     1776.51    122.24 o 
  -5  12   2     5114.98     5072.84    284.16 o 
  -4  12   2     3821.18     3532.50    198.79 o 
  -3  12   2     3153.00     3229.53    183.01 o 
  -2  12   2     2900.40     2756.77    138.98 o 
  -1  12   2     2769.34     2693.25    112.64 o 
   0  12   2      907.81      956.19     58.00 o 
   1  12   2       12.75       17.77     22.00 o 
   2  12   2      560.96      568.46     56.72 o 
   3  12   2     2159.32     1981.21    125.96 o 
   4  12   2     6151.16     5836.97    312.07 o 
   5  12   2      288.03      191.70     41.58 o 
   6  12   2     4894.10     4867.01    271.68 o 
  -5  13   2       86.26      180.62     67.66 o 
  -4  13   2       16.75        7.96     31.04 o 
  -3  13   2       34.95       36.34     25.98 o 
  -2  13   2      483.60      525.45     52.63 o 
  -1  13   2        2.37      113.53     28.12 o 
   0  13   2      217.28      263.04     45.90 o 
   1  13   2       52.19       28.31     24.95 o 
   2  13   2       20.24        3.40     21.41 o 
   3  13   2        0.83        4.33     32.48 o 
   4  13   2      480.20      394.67     54.04 o 
   5  13   2        9.36       39.16     32.36 o 
  -5  14   2      467.56      617.60     71.09 o 
  -4  14   2      909.06      955.36     88.09 o 
  -3  14   2       59.49      104.75     35.18 o 
  -2  14   2      304.83      424.68     58.00 o 
  -1  14   2      310.48      406.52     59.83 o 
   0  14   2      328.72      449.24     53.46 o 
   1  14   2       17.00      101.22     29.67 o 
   2  14   2       42.23      109.79     29.99 o 
   3  14   2      274.43      352.18     53.17 o 
   4  14   2      259.34      268.05     70.36 o 
   5  14   2       39.88       50.71     37.89 o 
  -4  15   2     3437.65     3183.98    197.56 o 
  -3  15   2      844.23      606.46     92.01 o 
  -2  15   2      496.69      525.50     57.93 o 
  -1  15   2     2192.60     2132.97    172.10 o 
   0  15   2      556.80      423.30     80.37 o 
   1  15   2       40.63       43.35     29.10 o 
   2  15   2      101.80      113.81     35.92 o 
   3  15   2     1259.84     1346.55    112.97 o 
   4  15   2      766.83      572.01    127.20 o 
  -2  16   2      312.52      611.95    286.87 o 
  -1  16   2       14.83       32.28     51.56 o 
   0  16   2        7.47        9.25     45.45 o 
   1  16   2        9.83       19.70     30.04 o 
   2  16   2       39.74       32.38     31.79 o 
  -9   1   3     1010.79     1022.72     79.34 o 
  -8   1   3       94.31       64.12     23.06 o 
  -7   1   3      289.50      324.54     61.18 o 
  -6   1   3      187.62      215.83     29.91 o 
  -5   1   3    10811.75    11737.70    521.91 o 
  -4   1   3     3761.40     3928.45    181.53 o 
  -3   1   3      257.68      348.62     28.51 o 
  -2   1   3     1824.37     1655.51     80.37 o 
  -1   1   3        1.00        2.03     11.96 o 
   0   1   3        0.09        7.22      4.84 o 
   1   1   3       21.92       19.05      5.47 o 
   2   1   3      443.50      497.77     23.96 o 
   3   1   3     5301.77     5171.76    174.09 o 
   4   1   3     5750.90     5895.87    199.92 o 
   5   1   3     1633.03     1503.46     62.98 o 
   6   1   3      256.08      246.04     25.77 o 
   7   1   3      507.99      492.36     48.97 o 
   8   1   3       28.73       57.99     40.05 o 
  -9   2   3      659.54      658.61     64.50 o 
  -8   2   3      143.47      161.20     42.90 o 
  -7   2   3        4.62        4.05     19.63 o 
  -6   2   3      458.37      512.89     46.24 o 
  -5   2   3      681.23      823.24     83.90 o 
  -4   2   3     1670.71     1562.05    102.84 o 
  -3   2   3       11.53       13.53     11.48 o 
  -2   2   3       24.15       40.59     11.48 o 
  -1   2   3       58.02       67.51     14.80 o 
   0   2   3      658.74      600.58     42.97 o 
   1   2   3        7.08        1.67     11.09 o 
   2   2   3      724.87      631.13     27.59 o 
   3   2   3      512.62      377.96     21.80 o 
   4   2   3       40.47       45.91     11.57 o 
   5   2   3       28.94       87.73     18.75 o 
   6   2   3      177.86      163.05     28.68 o 
   7   2   3       13.65        6.64     23.81 o 
   8   2   3       66.29       94.72     45.93 o 
  -9   3   3        0.29      -22.95     26.96 o 
  -8   3   3       13.26        0.00     30.62 o 
  -7   3   3        0.06      -21.19     18.74 o 
  -6   3   3        9.95       16.19     18.23 o 
  -5   3   3       11.76       12.30     12.38 o 
  -4   3   3        6.51       -1.55     12.99 o 
  -3   3   3        1.61      136.55    105.55 o 
  -2   3   3        1.38       -3.61      9.37 o 
  -1   3   3        2.24      -10.10      6.74 o 
   0   3   3       32.19       69.83     15.21 o 
   1   3   3        1.77      -10.83     11.48 o 
   2   3   3        2.42       12.30     10.14 o 
   3   3   3       28.23       26.12     10.43 o 
   4   3   3       30.52       12.22     10.30 o 
   5   3   3        4.17      -15.36     15.00 o 
   6   3   3        6.33       -7.85     22.39 o 
   7   3   3       32.15       31.64     28.26 o 
   8   3   3        0.03       32.25     27.78 o 
  -9   4   3      282.52      438.56     62.37 o 
  -8   4   3      565.30      526.83     67.66 o 
  -7   4   3       83.01      106.54     36.21 o 
  -6   4   3      815.95      906.49     55.52 o 
  -5   4   3     2026.39     2299.09    101.68 o 
  -4   4   3      140.30      165.61     27.55 o 
  -3   4   3     1412.45     1313.09     58.72 o 
  -2   4   3       19.41       21.65      8.12 o 
  -1   4   3     1303.62     1140.13     41.88 o 
   0   4   3       72.20       41.42     11.55 o 
   1   4   3       33.86       32.48      8.40 o 
   2   4   3     2116.67     1984.23    105.33 o 
   3   4   3     1112.24     1184.26     71.52 o 
   4   4   3     1043.88     1186.38     49.57 o 
   5   4   3       15.91       45.58     20.67 o 
   6   4   3      376.09      347.72     40.56 o 
   7   4   3       29.45       17.71     23.81 o 
   8   4   3        0.80      -36.40     25.16 o 
  -8   5   3        5.27       69.55     37.70 o 
  -7   5   3      429.86      478.22    100.13 o 
  -6   5   3     1058.73     1107.02     61.17 o 
  -5   5   3     7258.40     8214.61    317.55 o 
  -4   5   3     2533.12     2753.85    166.13 o 
  -3   5   3     1421.75     1375.77     56.62 o 
  -2   5   3      770.89      640.13     28.70 o 
  -1   5   3     1080.01     1211.81     70.31 o 
   0   5   3      453.39      489.83     24.90 o 
   1   5   3     1164.90     1115.73     72.60 o 
   2   5   3     3065.72     2810.63    300.40 o 
   3   5   3     3266.81     3157.38    332.88 o 
   4   5   3     4959.64     5039.31    514.20 o 
   5   5   3        9.21       33.05     20.67 o 
   6   5   3      381.67      422.25     45.25 o 
   7   5   3       64.40       70.87     30.50 o 
   8   5   3        0.15        6.15     29.40 o 
  -8   6   3        0.01       -3.50     32.36 o 
  -7   6   3       70.47       70.97     43.30 o 
  -6   6   3        6.92       70.36     43.30 o 
  -5   6   3       69.33       69.40     21.43 o 
  -4   6   3       41.73       32.25     14.06 o 
  -3   6   3        7.90       76.06     20.23 o 
  -2   6   3        9.91       33.93     11.89 o 
  -1   6   3        4.75       13.84      9.50 o 
   0   6   3       24.63       47.77     10.20 o 
   1   6   3        0.08       11.62      8.13 o 
   2   6   3       72.71       72.09     21.28 o 
   3   6   3       87.10       90.71     24.66 o 
   4   6   3       48.09       43.72     56.83 o 
   5   6   3       16.99       22.76     26.53 o 
   6   6   3       61.00       81.64     29.45 o 
   7   6   3        0.49       39.78     26.18 o 
   8   6   3        9.66        7.77     28.97 o 
  -8   7   3      291.21      312.39     94.72 o 
  -7   7   3       95.97       57.26     48.71 o 
  -6   7   3       12.89       45.83     28.51 o 
  -5   7   3     1208.73     1054.21     64.91 o 
  -4   7   3     1185.10     1255.14     56.00 o 
  -3   7   3       75.79       69.87     14.70 o 
  -2   7   3      356.58      372.61     35.37 o 
  -1   7   3     4004.94     4115.88    133.77 o 
   0   7   3      905.37     1021.96     41.82 o 
   1   7   3        0.54        1.41     12.59 o 
   2   7   3      173.56      192.26     16.50 o 
   3   7   3     1284.56     1281.27     98.59 o 
   4   7   3      190.08      155.15     33.81 o 
   5   7   3      380.38      418.92     53.17 o 
   6   7   3        3.18       12.99     23.48 o 
   7   7   3       18.44       -3.61     25.00 o 
   8   7   3        0.13       18.18     29.40 o 
  -8   8   3      132.19      216.32     50.72 o 
  -7   8   3      773.76      853.33    175.91 o 
  -6   8   3     1028.38     1215.14     78.52 o 
  -5   8   3     9455.19     9449.60    392.12 o 
  -4   8   3     2080.62     2123.03    133.59 o 
  -3   8   3     2166.47     2237.33     86.37 o 
  -2   8   3     1030.83      952.83     43.68 o 
  -1   8   3      387.41      522.11     85.94 o 
   0   8   3      260.55      333.84     40.96 o 
   1   8   3     1458.10     1560.06     59.68 o 
   2   8   3     2812.82     2772.75    125.64 o 
   3   8   3     3376.09     2980.10    135.90 o 
   4   8   3     7944.83     7864.09    330.14 o 
   5   8   3       75.86       70.36     46.01 o 
   6   8   3      338.78      389.68     44.48 o 
   7   8   3      323.42      298.97     43.47 o 
  -7   9   3        8.29      105.68     40.05 o 
  -6   9   3      136.17      222.51    116.37 o 
  -5   9   3       61.15      186.66    140.73 o 
  -4   9   3       59.44       89.99     29.91 o 
  -3   9   3       23.61       45.11     18.75 o 
  -2   9   3        5.34       18.01     13.39 o 
  -1   9   3       25.56       52.04     23.07 o 
   0   9   3       19.84       55.04     13.09 o 
   1   9   3       21.53       29.28     13.11 o 
   2   9   3      179.83      232.74     48.71 o 
   3   9   3       48.05       60.28     21.43 o 
   4   9   3       66.21      108.30     35.73 o 
   5   9   3      211.23      186.00     33.42 o 
   6   9   3        0.14        8.51     24.97 o 
   7   9   3       27.39       55.44     41.79 o 
  -7  10   3      198.69      299.74     97.43 o 
  -6  10   3       63.65       69.28     36.03 o 
  -5  10   3     5040.24     4476.84    243.12 o 
  -4  10   3     8872.21     8183.24    581.86 o 
  -3  10   3     3265.66     3204.72    177.23 o 
  -2  10   3       47.98       62.81     17.80 o 
  -1  10   3       27.29       43.20     14.27 o 
   0  10   3      828.26      967.80     46.12 o 
   1  10   3      199.60      245.69     30.30 o 
   2  10   3     3204.75     2912.97    121.39 o 
   3  10   3     8133.58     7786.04    324.41 o 
   4  10   3     9122.11     7892.46    331.47 o 
   5  10   3       34.28       54.13     25.00 o 
   6  10   3      539.24      563.15     58.12 o 
   7  10   3       16.89       62.49     30.94 o 
  -7  11   3      168.86      169.46     59.54 o 
  -6  11   3      581.49      652.03     71.09 o 
  -5  11   3     2708.91     2871.53    168.87 o 
  -4  11   3       91.60       92.62     33.81 o 
  -3  11   3      999.39      986.53     92.01 o 
  -2  11   3       44.92       62.37     26.56 o 
  -1  11   3       77.53      142.65     41.87 o 
   0  11   3       17.67       59.77     16.17 o 
   1  11   3      176.61      224.21     44.65 o 
   2  11   3     2088.13     2255.21    196.91 o 
   3  11   3       93.75       78.14     29.91 o 
   4  11   3     2004.83     2124.25    189.44 o 
   5  11   3       25.56       29.43     29.91 o 
   6  11   3       29.32       69.16     33.81 o 
  -6  12   3       25.85       31.87     33.81 o 
  -5  12   3      142.84      202.80    173.20 o 
  -4  12   3       60.39       76.63     89.31 o 
  -3  12   3       25.05       74.42     27.85 o 
  -2  12   3       46.21       64.26     32.03 o 
  -1  12   3       10.87       94.59     33.78 o 
   0  12   3        1.12       94.84     28.68 o 
   1  12   3       24.67       51.13     27.50 o 
   2  12   3      102.56      103.19     34.53 o 
   3  12   3      140.22      115.77     51.42 o 
   4  12   3      136.11      226.45     81.19 o 
   5  12   3       19.00       14.79     28.51 o 
   6  12   3       80.38      118.30     43.30 o 
  -5  13   3     1729.95     1555.11    110.11 o 
  -4  13   3       25.45       33.38     31.97 o 
  -3  13   3      120.47      104.80     67.66 o 
  -2  13   3      195.65      190.20     35.41 o 
  -1  13   3     1608.66     1582.53     79.93 o 
   0  13   3      371.39      354.17     46.38 o 
   1  13   3        5.78       50.93     27.52 o 
   2  13   3        4.11       19.90     25.93 o 
   3  13   3       32.96       63.68     32.36 o 
   4  13   3     1215.22     1182.43    101.44 o 
   5  13   3       68.34       35.98     32.36 o 
  -5  14   3     4182.29     4108.76    236.57 o 
  -4  14   3     4709.78     4732.67    261.33 o 
  -3  14   3      621.50      589.01     65.45 o 
  -2  14   3      883.36      957.57    135.34 o 
  -1  14   3       69.19      218.75    102.84 o 
   0  14   3       92.30      326.75    158.66 o 
   1  14   3     1079.01     1270.47    122.12 o 
   2  14   3     1484.31     1544.42    103.72 o 
   3  14   3     5883.40     5741.44    310.10 o 
   4  14   3     2625.61     2429.38    154.12 o 
  -4  15   3       70.26       92.01     54.13 o 
  -3  15   3       19.08       37.89     51.42 o 
  -2  15   3        0.68       -5.44     26.73 o 
  -1  15   3       37.58      150.99     55.40 o 
   0  15   3       57.48      159.96     41.40 o 
   1  15   3        0.12       36.51     29.45 o 
   2  15   3       58.12       55.39     29.99 o 
   3  15   3      127.66      176.06     40.05 o 
  -2  16   3        7.45       90.03     55.89 o 
  -1  16   3       56.42      104.89     55.40 o 
   0  16   3      121.94      150.54     92.01 o 
   1  16   3      145.07      234.13     44.96 o 
   2  16   3       42.87       29.31     28.99 o 
  -9   0   4     3996.19     3437.02    308.52 o 
  -8   0   4    12703.66    13993.41    669.67 o 
  -7   0   4     2021.16     2235.42    173.20 o 
  -6   0   4    19116.98    22180.98   1385.63 o 
  -5   0   4    36278.91    43517.59   2690.08 o 
  -4   0   4     7678.13     8151.43    514.20 o 
  -3   0   4     1938.73     2619.72    178.62 o 
  -2   0   4    15702.78    17623.54   1098.77 o 
  -1   0   4      918.10     1264.19    181.32 o 
   0   0   4     3873.51     4682.67    221.09 o 
   1   0   4   177293.33   188648.75   8599.26 o 
   2   0   4    76272.55    77722.38   3534.83 o 
   3   0   4    34915.75    38630.30   1767.13 o 
   4   0   4    28205.35    30059.28   1375.93 o 
   5   0   4     1860.43     2201.50    230.04 o 
   6   0   4     1666.66     1782.98    119.08 o 
   7   0   4     1221.52     1396.46    178.62 o 
   8   0   4     4036.43     3729.31    330.17 o 
  -9   1   4       60.33       54.51     30.10 o 
  -8   1   4       31.19      -35.35     23.57 o 
  -7   1   4     1182.82     1223.54     78.39 o 
  -6   1   4      113.20      156.48     28.51 o 
  -5   1   4     3587.19     3821.32    179.88 o 
  -4   1   4      806.21      784.20     64.95 o 
  -3   1   4      304.67      332.08     56.83 o 
  -2   1   4     1094.66      967.71     55.40 o 
  -1   1   4       53.19       25.59     10.55 o 
   0   1   4      517.10      467.45     32.36 o 
   1   1   4      322.47      300.08     16.80 o 
   2   1   4     1142.32     1055.93     40.84 o 
   3   1   4     3080.25     2880.51    101.01 o 
   4   1   4      855.42      838.04     41.06 o 
   5   1   4      149.33      155.62     19.39 o 
   6   1   4       45.39       62.53     23.42 o 
   7   1   4       23.08       -8.12     30.62 o 
   8   1   4       65.17       86.37     43.89 o 
  -9   2   4       75.98       53.27     53.78 o 
  -8   2   4       75.37      136.53     28.43 o 
  -7   2   4       15.63       26.25     21.43 o 
  -6   2   4      352.37      397.47     40.05 o 
  -5   2   4      374.84      399.48     36.21 o 
  -4   2   4      469.78      450.29     81.19 o 
  -3   2   4       18.39       30.93     12.99 o 
  -2   2   4     1338.38     1247.74     53.12 o 
  -1   2   4        4.78       -5.41      6.11 o 
   0   2   4       72.73       47.63      7.76 o 
   1   2   4     1810.37     1847.10     66.03 o 
   2   2   4     1487.30     1442.15     53.25 o 
   3   2   4      922.17      784.83     35.26 o 
   4   2   4      203.05      201.49     17.97 o 
   5   2   4      137.79      140.81     20.05 o 
   6   2   4       23.80       -5.41     20.67 o 
   7   2   4       22.28       28.99     24.61 o 
   8   2   4        3.50      -21.65     32.36 o 
  -9   3   4      867.05      863.23     85.54 o 
  -8   3   4     2695.86     3056.76    177.20 o 
  -7   3   4     1102.59     1167.51     66.41 o 
  -6   3   4    17871.32    20012.15    747.43 o 
  -5   3   4      356.01      311.25     34.45 o 
  -4   3   4     8346.24     9791.46    617.04 o 
  -3   3   4        1.86       16.24     11.48 o 
  -2   3   4      232.46      320.83     22.30 o 
  -1   3   4     8055.49     8808.87    299.46 o 
   0   3   4    20256.55    21041.60    662.24 o 
   1   3   4     7918.71     8310.80    490.46 o 
   2   3   4     4827.70     3997.19    169.03 o 
   3   3   4    59930.01    65007.84   2095.54 o 
   4   3   4      972.84      877.71     46.87 o 
   5   3   4      599.95      672.94     50.85 o 
   6   3   4      111.03      131.27     27.78 o 
   7   3   4      656.89      747.72     63.97 o 
   8   3   4     1813.51     1813.60    154.69 o 
  -9   4   4       13.50       13.67     48.71 o 
  -8   4   4        2.19      -27.06     40.59 o 
  -7   4   4      460.09      477.38     67.66 o 
  -6   4   4      754.57      807.67     50.97 o 
  -5   4   4     1213.36     1201.35     62.79 o 
  -4   4   4      156.92      174.87     24.66 o 
  -3   4   4       84.02      102.39     16.49 o 
  -2   4   4      574.28      529.89     28.85 o 
  -1   4   4      321.57      339.26     19.67 o 
   0   4   4        1.17        7.49      7.37 o 
   1   4   4      425.73      431.98     36.75 o 
   2   4   4     3925.45     3628.43    151.00 o 
   3   4   4       15.06       14.30     13.32 o 
   4   4   4      536.81      535.54     42.85 o 
   5   4   4       19.26       16.24     22.96 o 
   6   4   4       82.75       95.26     26.96 o 
   7   4   4       10.27        4.43     23.81 o 
   8   4   4       27.71       40.14     28.68 o 
  -8   5   4       77.39       27.06     34.45 o 
  -7   5   4       92.61       99.99     36.21 o 
  -6   5   4      239.71      223.49     30.94 o 
  -5   5   4     1838.81     1900.47     87.99 o 
  -4   5   4      347.56      360.67     27.93 o 
  -3   5   4      130.54      163.28     21.87 o 
  -2   5   4       92.76      125.80     12.23 o 
  -1   5   4        0.24      -10.54      7.31 o 
   0   5   4      468.33      424.53     23.17 o 
   1   5   4      688.38      621.13     35.31 o 
   2   5   4     2004.41     1779.90     80.58 o 
   3   5   4     1285.94     1253.46     63.25 o 
   4   5   4      764.71      811.54     55.58 o 
   5   5   4      177.19      159.56     27.78 o 
   6   5   4        0.10       -5.13     20.67 o 
   7   5   4       49.36       38.84     26.18 o 
   8   5   4       38.45       29.52     36.42 o 
  -8   6   4     1376.53     1349.07    119.08 o 
  -7   6   4    12918.25    13619.77    728.00 o 
  -6   6   4     1963.28     2031.12    156.97 o 
  -5   6   4    14652.05    15107.66    513.88 o 
  -4   6   4     4579.99     4956.81    177.17 o 
  -3   6   4      565.92      578.25     34.04 o 
  -2   6   4       75.99       56.09     10.51 o 
  -1   6   4     3915.80     4278.65    139.83 o 
   0   6   4    18959.16    20786.52    638.88 o 
   1   6   4    19581.83    19615.07    588.61 o 
   2   6   4     9792.94     9473.63    369.93 o 
   3   6   4    30365.38    30786.64   1178.10 o 
   4   6   4     9625.79     9853.25    390.61 o 
   5   6   4     1319.70     1312.41     88.63 o 
   6   6   4       81.28       60.25     25.72 o 
   7   6   4       84.84      117.77     31.85 o 
   8   6   4     1163.59     1165.93     88.90 o 
  -8   7   4        7.32       27.60     48.71 o 
  -7   7   4       17.65       21.97     32.36 o 
  -6   7   4      128.89      121.16     28.68 o 
  -5   7   4      967.67     1023.80     53.25 o 
  -4   7   4      613.49      613.62     38.10 o 
  -3   7   4      302.63      311.63     24.56 o 
  -2   7   4      138.07      115.76     13.49 o 
  -1   7   4      346.23      400.07     27.59 o 
   0   7   4      548.82      714.70     70.39 o 
   1   7   4      952.79      951.11     60.47 o 
   2   7   4        1.94        5.41     13.85 o 
   3   7   4     1268.78     1158.42    151.55 o 
   4   7   4      361.07      288.75     37.44 o 
   5   7   4        0.93        3.79     25.90 o 
   6   7   4        6.86       15.16     24.61 o 
   7   7   4        0.40       45.17     43.82 o 
   8   7   4        0.46      -41.29     27.52 o 
  -8   8   4       39.18       71.65     40.05 o 
  -7   8   4      453.51      421.67     92.01 o 
  -6   8   4      108.13      128.82     37.70 o 
  -5   8   4     1756.72     1685.25    109.22 o 
  -4   8   4      318.34      351.57     34.16 o 
  -3   8   4       24.37       54.13     16.49 o 
  -2   8   4      145.46      162.91     18.78 o 
  -1   8   4       52.05       48.43     12.56 o 
   0   8   4      991.27      978.65     42.59 o 
   1   8   4      298.75      292.62     22.21 o 
   2   8   4     1900.48     1821.62     90.52 o 
   3   8   4     1113.80      985.82     61.08 o 
   4   8   4     1053.22     1050.81     63.25 o 
   5   8   4       43.94        8.01     23.48 o 
   6   8   4        9.85       19.85     25.00 o 
   7   8   4        8.65       29.52     29.40 o 
  -7   9   4      621.83      598.26     70.11 o 
  -6   9   4     9671.50    10420.43    530.50 o 
  -5   9   4     9318.32     9842.09    499.39 o 
  -4   9   4     1433.45     1328.23     72.22 o 
  -3   9   4       18.88       38.60     18.23 o 
  -2   9   4       20.23      -11.18     11.80 o 
  -1   9   4     3254.43     3270.10    113.06 o 
   0   9   4     7205.23     7390.16    237.52 o 
   1   9   4     5106.52     4976.00    164.78 o 
   2   9   4    30966.27    31756.25   1265.41 o 
   3   9   4     6081.23     5597.02    240.80 o 
   4   9   4     6165.26     6193.75    267.94 o 
   5   9   4      972.70      969.90     76.26 o 
   6   9   4      384.58      448.74     49.22 o 
   7   9   4      488.18      473.22     68.16 o 
  -7  10   4      198.14      207.88     47.73 o 
  -6  10   4      572.13      459.58     86.60 o 
  -5  10   4      454.86      476.27     70.36 o 
  -4  10   4      969.04     1104.80    135.32 o 
  -3  10   4       27.60       49.72     27.03 o 
  -2  10   4      620.17      637.77     41.83 o 
  -1  10   4      159.39      167.24     19.64 o 
   0  10   4        0.62       23.41     14.27 o 
   1  10   4      325.51      302.99     31.72 o 
   2  10   4     1589.76     2014.22    314.94 o 
   3  10   4     3075.59     2940.99    403.24 o 
   4  10   4      389.52      238.16     54.13 o 
   5  10   4       12.54      -20.69     21.92 o 
   6  10   4        0.28       39.19     27.78 o 
   7  10   4        4.83       28.74     29.06 o 
  -7  11   4        1.14       27.06     33.81 o 
  -6  11   4       82.94      105.28     37.70 o 
  -5  11   4      492.33      424.10     89.31 o 
  -4  11   4       84.73       57.51     29.91 o 
  -3  11   4       10.22        7.34     18.74 o 
  -2  11   4       68.16      126.85     20.35 o 
  -1  11   4       35.68       21.09     14.69 o 
   0  11   4      140.09      143.38     20.47 o 
   1  11   4       27.62       33.10     19.52 o 
   2  11   4     1664.01     1624.60     84.37 o 
   3  11   4       98.88       81.42     24.61 o 
   4  11   4       49.18       66.62     25.92 o 
   5  11   4       33.79        4.69     28.51 o 
   6  11   4        2.14       16.24     32.36 o 
  -6  12   4      720.29      792.70     83.16 o 
  -5  12   4     7169.32     7193.38    377.15 o 
  -4  12   4      887.53      907.10    119.08 o 
  -3  12   4      131.13      145.90     33.36 o 
  -2  12   4       93.15      110.96     20.22 o 
  -1  12   4      742.98      879.26     55.41 o 
   0  12   4     4109.78     3952.45    190.03 o 
   1  12   4     5347.02     5593.23    257.17 o 
   2  12   4     6106.97     5959.24    271.25 o 
   3  12   4     6383.72     5753.65    489.84 o 
   4  12   4     4773.42     5064.99    275.54 o 
   5  12   4      492.10      491.01     62.08 o 
   6  12   4        1.96       15.60     32.36 o 
  -5  13   4     1320.00     1296.11    248.98 o 
  -4  13   4      201.17      226.17     51.42 o 
  -3  13   4      240.07      305.69     45.90 o 
  -2  13   4       71.41       79.38     29.10 o 
  -1  13   4       58.67      156.45     48.44 o 
   0  13   4      318.57      355.16     51.96 o 
   1  13   4      692.96      565.91     57.02 o 
   2  13   4      119.98      107.48     51.21 o 
   3  13   4      175.37      156.19     38.97 o 
   4  13   4      384.92      320.18     81.19 o 
   5  13   4        4.91      -11.50     29.91 o 
  -5  14   4      545.03      698.23     79.07 o 
  -4  14   4      218.03      327.32     81.19 o 
  -3  14   4       23.79       34.28     51.42 o 
  -2  14   4       41.45       82.67     29.74 o 
  -1  14   4      168.39      113.01     32.93 o 
   0  14   4      644.73      646.54     64.67 o 
   1  14   4      343.88      351.40     46.84 o 
   2  14   4      305.92      252.91     44.00 o 
   3  14   4     1389.81     1543.59    110.11 o 
   4  14   4      427.50      472.59     62.08 o 
  -4  15   4     1139.86     1119.78     99.08 o 
  -3  15   4       14.65       45.01     32.73 o 
  -2  15   4       27.91       52.61     47.73 o 
  -1  15   4      669.46      679.10    101.37 o 
   0  15   4     2012.01     2111.90    124.37 o 
   1  15   4      990.97      888.47     78.68 o 
   2  15   4     2974.80     2520.33    158.13 o 
   3  15   4     5002.47     4557.52    257.41 o 
  -2  16   4      168.33      213.80     68.89 o 
  -1  16   4      217.47      291.64     73.97 o 
   0  16   4       84.21      206.50     63.06 o 
   1  16   4      324.54      453.21     57.36 o 
   2  16   4       21.10       15.64     33.81 o 
  -9   1   5      347.10      347.55    116.36 o 
  -8   1   5      793.86      788.44     72.29 o 
  -7   1   5     5505.54     5947.86    341.00 o 
  -6   1   5      145.81      149.28     32.48 o 
  -5   1   5     4734.53     4844.31    319.35 o 
  -4   1   5      421.14      420.36     43.30 o 
  -3   1   5      275.71      299.94     43.91 o 
  -2   1   5      111.30       89.88     16.08 o 
  -1   1   5     3160.95     3093.67    107.04 o 
   0   1   5     8474.08     8711.15    286.45 o 
   1   1   5      522.24      504.68     26.05 o 
   2   1   5     5606.82     5153.45    172.91 o 
   3   1   5     6170.12     5707.04    192.07 o 
   4   1   5      467.39      466.33     29.63 o 
   5   1   5     1074.09     1007.71     49.46 o 
   6   1   5       16.90       29.23     22.28 o 
   7   1   5     1623.92     1802.80    141.66 o 
   8   1   5       79.88       52.32     45.45 o 
  -9   2   5      147.26      197.67     83.90 o 
  -8   2   5       67.36       54.90     26.65 o 
  -7   2   5        6.13       -4.92     20.79 o 
  -6   2   5     1631.85     1899.88    116.37 o 
  -5   2   5     1296.57     1351.75    175.91 o 
  -4   2   5      809.88      905.02    102.84 o 
  -3   2   5      282.05      326.86     32.48 o 
  -2   2   5     1766.10     1699.50     78.12 o 
  -1   2   5     2237.30     2104.86     77.07 o 
   0   2   5     2027.88     1478.28     63.94 o 
   1   2   5     8923.28     9165.82    343.61 o 
   2   2   5     4029.67     3901.08    133.43 o 
   3   2   5     4763.05     4221.20    145.25 o 
   4   2   5      385.63      366.55     26.91 o 
   5   2   5        1.38       34.28     27.22 o 
   6   2   5       37.71       58.79     22.92 o 
   7   2   5      327.71      337.82     40.45 o 
   8   2   5      349.81      395.52     70.73 o 
  -9   3   5        0.03      -42.98     32.36 o 
  -8   3   5        1.59       19.74     32.48 o 
  -7   3   5        0.82       -2.73     19.63 o 
  -6   3   5        2.32       38.38     20.79 o 
  -5   3   5        0.01       15.04     35.18 o 
  -4   3   5        2.30       10.83     15.31 o 
  -3   3   5       25.26        5.90     10.14 o 
  -2   3   5        9.01        7.32      7.40 o 
  -1   3   5        1.37       -9.89      6.59 o 
   0   3   5       20.82       18.80      7.14 o 
   1   3   5       15.00        6.57      4.82 o 
   2   3   5       40.25       32.36     12.73 o 
   3   3   5        0.01       -6.68     11.78 o 
   4   3   5        0.01      -14.14     10.30 o 
   5   3   5        4.76       10.83     18.75 o 
   6   3   5        4.45      -11.37     19.64 o 
   7   3   5       45.95       57.96     27.52 o 
   8   3   5        0.06       21.39     40.05 o 
  -9   4   5        1.89       -1.42     36.21 o 
  -8   4   5     1178.21     1208.14    100.08 o 
  -7   4   5     1237.46     1283.08     71.38 o 
  -6   4   5     2301.88     2398.32     91.62 o 
  -5   4   5      964.41      960.00     63.06 o 
  -4   4   5     1919.28     1943.14    101.37 o 
  -3   4   5       76.77       86.26     15.00 o 
  -2   4   5      871.77      905.83     41.17 o 
  -1   4   5       23.00       24.47      8.40 o 
   0   4   5      806.00      728.23     31.13 o 
   1   4   5     3393.23     3339.48    137.47 o 
   2   4   5     7240.00     6676.44    264.83 o 
   3   4   5     2839.26     2648.96    115.86 o 
   4   4   5      250.66      242.32     28.68 o 
   5   4   5        2.74       -8.12     17.51 o 
   6   4   5      105.16       95.50     27.78 o 
   7   4   5       11.92      -35.18     24.88 o 
   8   4   5       23.01       -2.21     26.18 o 
  -8   5   5      492.73      512.29    121.78 o 
  -7   5   5      729.45      742.73    146.14 o 
  -6   5   5     1354.28     1275.64     90.99 o 
  -5   5   5     2700.63     2913.70    315.52 o 
  -4   5   5      301.21      302.83     25.70 o 
  -3   5   5        6.40       19.99      9.91 o 
  -2   5   5      117.11      110.27     11.32 o 
  -1   5   5     2404.87     2372.10    112.45 o 
   0   5   5      585.10      628.58     46.62 o 
   1   5   5     1077.97      936.11     67.09 o 
   2   5   5     6298.11     5710.09    358.43 o 
   3   5   5     5060.62     4930.91    202.20 o 
   4   5   5      666.27      626.00     47.64 o 
   5   5   5       91.29       96.79     32.36 o 
   6   5   5      198.50      234.91     37.33 o 
   7   5   5      292.11      288.71     40.75 o 
   8   5   5      757.21      642.52     62.94 o 
  -8   6   5        5.49      -42.22     28.51 o 
  -7   6   5        4.45       30.07     59.54 o 
  -6   6   5       20.55       12.07     24.66 o 
  -5   6   5        0.02        7.81     15.12 o 
  -4   6   5        0.87       16.87     12.67 o 
  -3   6   5       31.20       21.94     11.35 o 
  -2   6   5       38.46       54.93     15.78 o 
  -1   6   5       11.96       10.62      8.96 o 
   0   6   5      108.92      101.35     13.14 o 
   1   6   5       58.09       54.28      8.92 o 
   2   6   5       20.66        9.02     13.18 o 
   3   6   5       55.71       36.87     17.51 o 
   4   6   5       28.20       36.08     18.75 o 
   5   6   5        7.09        7.38     20.29 o 
   6   6   5        0.20        4.08     21.43 o 
   7   6   5        7.51       12.34     26.96 o 
   8   6   5        1.55      -11.93     28.43 o 
  -8   7   5       60.08       51.96     37.70 o 
  -7   7   5       44.82       59.67     27.78 o 
  -6   7   5      729.96      739.38     59.63 o 
  -5   7   5     2069.84     2049.96     86.72 o 
  -4   7   5      629.62      719.67     42.85 o 
  -3   7   5     1809.05     1752.03     69.60 o 
  -2   7   5      746.26      763.66     38.37 o 
  -1   7   5     2375.70     2608.25     90.74 o 
   0   7   5     8721.51     9204.26    286.93 o 
   1   7   5     2843.51     2784.59    113.33 o 
   2   7   5      322.24      329.71     33.59 o 
   3   7   5     2413.32     2206.78    101.86 o 
   4   7   5      643.77      647.34     49.87 o 
   5   7   5      230.49      267.44     35.80 o 
   6   7   5       17.42       15.08     27.07 o 
   7   7   5       39.32       -5.41     25.92 o 
  -8   8   5      572.48      649.02     77.94 o 
  -7   8   5     1579.73     1402.75    103.92 o 
  -6   8   5     1032.51     1142.32    100.13 o 
  -5   8   5     2252.98     2342.97    235.85 o 
  -4   8   5      219.93      267.98     30.94 o 
  -3   8   5      137.42      188.14     25.23 o 
  -2   8   5      398.82      580.93    134.38 o 
  -1   8   5     1718.42     1832.25     85.80 o 
   0   8   5     3288.65     3680.77    178.63 o 
   1   8   5     1629.48     1605.14     80.41 o 
   2   8   5     7208.45     7641.30    467.89 o 
   3   8   5     3400.48     3434.59    134.92 o 
   4   8   5      443.52      549.73     60.88 o 
   5   8   5       88.62       74.09     41.70 o 
   6   8   5       17.62       33.25     23.63 o 
   7   8   5     1227.05     1182.51     87.24 o 
  -7   9   5       18.22       33.68     33.81 o 
  -6   9   5       12.33       62.09     32.36 o 
  -5   9   5        6.72       81.91     28.51 o 
  -4   9   5       19.59       45.11     18.75 o 
  -3   9   5        1.60       34.70     18.23 o 
  -2   9   5      162.60      154.38     21.50 o 
  -1   9   5      120.84       96.24     17.19 o 
   0   9   5       58.11       46.92     13.27 o 
   1   9   5       73.69       66.33     24.22 o 
   2   9   5       33.37       33.83     22.02 o 
   3   9   5      231.87      216.81     32.61 o 
   4   9   5        3.02        7.31     19.64 o 
   5   9   5        0.65        1.55     25.98 o 
   6   9   5        3.78       53.52     33.81 o 
   7   9   5       12.31       30.68     29.40 o 
  -7  10   5      370.44      371.63     58.49 o 
  -6  10   5     1500.90     1399.01    104.91 o 
  -5  10   5      930.21      918.56     81.19 o 
  -4  10   5       47.02       48.71     40.59 o 
  -3  10   5     1264.20     1234.05     68.48 o 
  -2  10   5     2251.33     2006.96     76.98 o 
  -1  10   5     2813.05     2665.79     96.50 o 
   0  10   5      319.10      359.28     28.10 o 
   1  10   5      360.82      319.70     34.07 o 
   2  10   5     1028.35     1091.79     69.93 o 
   3  10   5      840.53      939.78     68.30 o 
   4  10   5      750.93      713.13     85.16 o 
   5  10   5        4.24       15.46     34.63 o 
   6  10   5      190.06      149.47     35.80 o 
  -6  11   5      724.99      923.54    102.84 o 
  -5  11   5      476.04      419.16     54.04 o 
  -4  11   5      204.80      181.89     36.88 o 
  -3  11   5       33.24       25.59     20.29 o 
  -2  11   5       58.59      191.93     59.31 o 
  -1  11   5       59.98       84.55     18.44 o 
   0  11   5     1816.32     1905.47     89.70 o 
   1  11   5      303.77      357.70     60.16 o 
   2  11   5     3319.27     3790.81    270.00 o 
   3  11   5      979.87     1085.06     73.64 o 
   4  11   5      196.86      260.27     61.35 o 
   5  11   5        0.08        4.98     23.48 o 
   6  11   5      104.30      139.39     35.41 o 
  -6  12   5       12.06       90.66     37.70 o 
  -5  12   5       27.20      126.42     83.90 o 
  -4  12   5        8.68       10.15     56.83 o 
  -3  12   5       23.53       38.57     29.77 o 
  -2  12   5       79.14      113.07     20.63 o 
  -1  12   5       41.85       72.46     31.25 o 
   0  12   5      125.29      104.98     37.66 o 
   1  12   5      138.52      160.83     39.84 o 
   2  12   5       41.48       94.72     29.91 o 
   3  12   5       36.79       50.88     29.77 o 
   4  12   5      103.38      151.97     40.59 o 
   5  12   5       29.55       20.38     37.89 o 
  -5  13   5     1028.05      990.51     92.06 o 
  -4  13   5      532.45      642.22     67.08 o 
  -3  13   5      795.14      820.62     79.07 o 
  -2  13   5      115.80       75.25     23.75 o 
  -1  13   5     1249.37     1139.02     87.24 o 
   0  13   5     3675.34     3261.20    163.91 o 
   1  13   5     1761.29     1725.96    106.29 o 
   2  13   5      547.64      538.17     63.72 o 
   3  13   5      783.75      788.06    156.97 o 
   4  13   5      223.43      252.11     46.82 o 
   5  13   5       74.13       91.47     37.70 o 
  -5  14   5     1112.40     1166.31    110.96 o 
  -4  14   5        0.47      140.21     36.88 o 
  -3  14   5      149.19      321.74     50.80 o 
  -2  14   5      634.92      996.91    256.66 o 
  -1  14   5     1369.71     1795.57    152.15 o 
   0  14   5     3906.17     3764.09    188.89 o 
   1  14   5     2007.47     2397.36    136.75 o 
   2  14   5     2324.10     2206.12    142.89 o 
   3  14   5     2841.82     3255.36    240.86 o 
   4  14   5      287.58      477.48     75.78 o 
  -4  15   5        0.02       42.76     37.89 o 
  -3  15   5       29.38       31.20     28.51 o 
  -2  15   5       62.05      160.46     59.54 o 
  -1  15   5       24.77       43.30     70.36 o 
   0  15   5      101.36      113.78     35.41 o 
   1  15   5       47.45       63.29     31.35 o 
   2  15   5       77.66      126.29     37.89 o 
   3  15   5       62.89       57.64    105.55 o 
  -2  16   5      693.93      753.18    114.82 o 
  -1  16   5      497.87      487.23     89.39 o 
   0  16   5      141.10      245.53     45.76 o 
   1  16   5      920.64     1159.29    122.24 o 
  -9   0   6      707.09      681.99     92.01 o 
  -8   0   6     8601.83     9185.24    600.80 o 
  -7   0   6      240.87      286.87     54.13 o 
  -6   0   6      428.51      709.06     75.78 o 
  -5   0   6     4682.41     4936.32    324.76 o 
  -4   0   6    14224.66    15945.62   1006.75 o 
  -3   0   6    24091.30    25964.41   1612.97 o 
  -2   0   6     2057.27     1807.10    205.68 o 
  -1   0   6   452384.00   505730.13  34548.85 o 
   0   0   6    34677.43    36655.27   1943.14 o 
   1   0   6    33051.69    34445.27   1572.93 o 
   2   0   6     6480.95     6305.08    298.24 o 
   3   0   6     1616.03     1652.36     89.72 o 
   4   0   6     2761.48     2913.08    150.81 o 
   5   0   6     2794.06     2745.86    232.74 o 
   6   0   6    24616.06    25190.40   1759.11 o 
   7   0   6     1747.77     1732.04    184.03 o 
   8   0   6    10509.26     9899.71    752.36 o 
  -9   1   6      538.05      688.36     58.93 o 
  -8   1   6       60.68       44.02     29.77 o 
  -7   1   6      641.09      730.17     59.23 o 
  -6   1   6      373.58      442.47     42.10 o 
  -5   1   6      188.06      172.23     24.66 o 
  -4   1   6       88.09       66.97     16.91 o 
  -3   1   6      240.69      260.31     37.89 o 
  -2   1   6     1331.28     1206.62     56.91 o 
  -1   1   6       16.95       30.73     10.30 o 
   0   1   6     1454.74     1586.29     60.37 o 
   1   1   6        5.52       16.62     10.16 o 
   2   1   6     1501.62     1380.04     54.16 o 
   3   1   6     1143.54     1052.76     44.47 o 
   4   1   6        9.74       -2.26     13.15 o 
   5   1   6       52.23       23.88     19.04 o 
   6   1   6      338.80      342.58     38.71 o 
   7   1   6      915.89      856.87     95.45 o 
   8   1   6        9.89        6.84     36.21 o 
  -9   2   6      293.03      181.61     70.36 o 
  -8   2   6        1.73      -35.02     23.35 o 
  -7   2   6       49.98       29.98     24.66 o 
  -6   2   6      242.23      286.56     37.89 o 
  -5   2   6      151.29      162.58     35.18 o 
  -4   2   6        1.11        6.96     12.99 o 
  -3   2   6       39.70       58.42     12.99 o 
  -2   2   6      537.25      488.05     27.67 o 
  -1   2   6     1500.41     1324.48     46.97 o 
   0   2   6      460.87      439.92     23.43 o 
   1   2   6      571.96      560.61     27.89 o 
   2   2   6      603.62      567.90     28.13 o 
   3   2   6      221.30      199.12     16.50 o 
   4   2   6       75.80       67.43     14.55 o 
   5   2   6      550.69      501.30     42.57 o 
   6   2   6       97.72       55.13     48.24 o 
   7   2   6      154.23      178.18     47.73 o 
   8   2   6      218.95      199.91     57.03 o 
  -9   3   6      680.17      702.04     77.83 o 
  -8   3   6     1170.46     1275.26    128.08 o 
  -7   3   6       96.43      133.88     40.59 o 
  -6   3   6      102.45      133.92     32.48 o 
  -5   3   6        1.77       -8.42     16.91 o 
  -4   3   6     6497.12     6694.36    307.94 o 
  -3   3   6    14948.04    16538.58    638.28 o 
  -2   3   6    18096.24    19195.78    645.99 o 
  -1   3   6      105.57       68.71     16.10 o 
   0   3   6    11873.56    11717.53    632.03 o 
   1   3   6      110.13      187.55     15.23 o 
   2   3   6     4670.73     4637.09    187.76 o 
   3   3   6      820.32      903.42     60.08 o 
   4   3   6      301.10      266.13     29.99 o 
   5   3   6     1352.51     1308.53     74.02 o 
   6   3   6     5510.20     5628.11    239.03 o 
   7   3   6     2394.58     2245.40    116.18 o 
   8   3   6     3590.70     3285.74    214.23 o 
  -8   4   6      547.75      600.85     78.48 o 
  -7   4   6        1.36       17.23     19.63 o 
  -6   4   6      623.04      627.87     81.19 o 
  -5   4   6       31.59       31.00     20.79 o 
  -4   4   6       56.59       66.54     16.49 o 
  -3   4   6      138.58      126.98     17.51 o 
  -2   4   6      457.29      398.81     29.69 o 
  -1   4   6      353.84      288.37     18.44 o 
   0   4   6      163.65      153.99     13.79 o 
   1   4   6      194.50      185.33     12.27 o 
   2   4   6      705.35      653.10     40.25 o 
   3   4   6      601.98      586.56     43.02 o 
   4   4   6       98.56       97.87     21.43 o 
   5   4   6      237.32      237.48     33.01 o 
   6   4   6      382.02      369.91     41.99 o 
   7   4   6      129.69      102.99     31.86 o 
   8   4   6        1.20       15.98     40.05 o 
  -8   5   6       87.27       91.03     41.58 o 
  -7   5   6       65.95       92.88     23.42 o 
  -6   5   6      178.75      186.35     34.99 o 
  -5   5   6        0.08      -10.83     13.53 o 
  -4   5   6       92.03       71.57     25.80 o 
  -3   5   6      286.54      295.00     27.78 o 
  -2   5   6      593.32      532.86     29.10 o 
  -1   5   6     1734.83     1518.43     55.52 o 
   0   5   6       10.91        0.23      8.64 o 
   1   5   6        4.37        3.70      7.56 o 
   2   5   6      972.30      876.82     70.17 o 
   3   5   6      387.59      362.87     34.09 o 
   4   5   6        4.66      -23.44     15.62 o 
   5   5   6       94.99       85.35     25.92 o 
   6   5   6        1.66       -1.41     36.05 o 
   7   5   6      213.97      137.90     34.66 o 
   8   5   6      126.28      103.73     57.20 o 
  -8   6   6      117.28      210.92     62.25 o 
  -7   6   6     1377.99     1371.36     85.95 o 
  -6   6   6       32.20       45.83     20.16 o 
  -5   6   6      472.42      516.10     42.97 o 
  -4   6   6     7117.80     7525.44    263.51 o 
  -3   6   6    11345.81    12201.18    374.18 o 
  -2   6   6    13754.14    14967.89    463.36 o 
  -1   6   6    10517.40     9873.89    310.65 o 
   0   6   6     6167.36     6550.99    241.78 o 
   1   6   6     4708.80     4586.52    144.46 o 
   2   6   6     2980.66     2972.75    181.44 o 
   3   6   6      242.29      265.77     34.32 o 
   4   6   6     1411.91     1296.22     72.09 o 
   5   6   6     2740.06     2647.08    126.12 o 
   6   6   6      709.60      770.98     63.71 o 
   7   6   6    13114.46    12060.71    487.91 o 
   8   6   6     1788.05     1824.16    179.86 o 
  -8   7   6       72.51       25.64     43.30 o 
  -7   7   6      235.95      241.88     47.73 o 
  -6   7   6      579.71      508.50     59.81 o 
  -5   7   6      420.56      410.85     38.61 o 
  -4   7   6       29.17       41.27     17.51 o 
  -3   7   6        0.50       -9.06     15.11 o 
  -2   7   6      454.21      487.59     30.38 o 
  -1   7   6     4888.90     4934.91    161.73 o 
   0   7   6     1638.44     1592.73    107.81 o 
   1   7   6      430.74      448.41     36.01 o 
   2   7   6      827.89      826.84     45.67 o 
   3   7   6      479.92      410.15     51.31 o 
   4   7   6       98.39       95.38     25.23 o 
   5   7   6      179.15      152.23     49.60 o 
   6   7   6        9.02        9.04     24.61 o 
   7   7   6        4.37       22.81     26.65 o 
  -8   8   6       49.31      108.25     45.93 o 
  -7   8   6       57.80       37.89     33.81 o 
  -6   8   6      144.74      119.93     36.21 o 
  -5   8   6       35.55        4.87     19.64 o 
  -4   8   6      176.17      184.25     28.12 o 
  -3   8   6      153.51      124.19     21.09 o 
  -2   8   6     1503.91     1450.42     58.24 o 
  -1   8   6      521.60      500.01     38.77 o 
   0   8   6      225.06      249.30     32.44 o 
   1   8   6      317.31      347.05     32.37 o 
   2   8   6      284.68      270.92     33.10 o 
   3   8   6      235.16      309.29     43.30 o 
   4   8   6       21.94        9.97     20.67 o 
   5   8   6       18.03       32.24     22.78 o 
   6   8   6       81.84      162.80     34.09 o 
   7   8   6      319.10      245.61     43.77 o 
  -7   9   6        6.74      -17.83     32.36 o 
  -6   9   6      194.37      191.70     41.58 o 
  -5   9   6     2167.10     2236.78    136.35 o 
  -4   9   6     3995.77     4254.48    340.60 o 
  -3   9   6     3325.86     3387.45    147.12 o 
  -2   9   6    13723.28    13749.79    433.40 o 
  -1   9   6     8120.99     8254.89    266.12 o 
   0   9   6     6813.76     6955.31    225.31 o 
   1   9   6      569.75      541.97     43.40 o 
   2   9   6      956.37      981.60     65.21 o 
   3   9   6      311.60      400.63     65.04 o 
   4   9   6      312.15      312.04     39.83 o 
   5   9   6     1744.90     1822.04    192.15 o 
   6   9   6     7149.76     6484.25    711.76 o 
   7   9   6     2536.96     2437.37    189.44 o 
  -7  10   6       15.92       95.11     54.13 o 
  -6  10   6      267.47      286.21     49.06 o 
  -5  10   6      819.74      848.80     78.48 o 
  -4  10   6      342.76      359.82     43.89 o 
  -3  10   6       27.16       64.24     22.00 o 
  -2  10   6       73.06       87.95     27.47 o 
  -1  10   6     1298.89     1329.05    113.28 o 
   0  10   6      169.07      187.82     27.04 o 
   1  10   6       51.42       84.98     52.66 o 
   2  10   6      282.71      353.01     39.83 o 
   3  10   6       87.53       97.23     26.18 o 
   4  10   6      134.90      118.45     29.40 o 
   5  10   6      543.58      462.54     65.65 o 
   6  10   6       19.23       16.24     26.96 o 
  -6  11   6      128.09      156.26     42.90 o 
  -5  11   6      111.80      114.44     64.95 o 
  -4  11   6       43.22       83.22     29.91 o 
  -3  11   6        0.46        3.84     18.23 o 
  -2  11   6      332.04      367.82     30.71 o 
  -1  11   6       12.03       15.59     17.26 o 
   0  11   6      243.47      239.67     31.18 o 
   1  11   6        4.92        5.09     19.31 o 
   2  11   6       10.20       11.40     20.67 o 
   3  11   6      226.72      229.67     47.93 o 
   4  11   6        3.85       -7.19     21.43 o 
   5  11   6       32.24       41.02     26.18 o 
   6  11   6       29.95       -7.34     25.06 o 
  -6  12   6       37.72       89.85     37.70 o 
  -5  12   6      403.01      570.72     63.05 o 
  -4  12   6     1837.88     1766.27    119.08 o 
  -3  12   6     3358.87     3097.97    141.64 o 
  -2  12   6     4419.43     4196.12    148.05 o 
  -1  12   6     7491.49     7187.06    276.12 o 
   0  12   6      609.88      599.96     49.30 o 
   1  12   6     1501.73     1601.97     89.06 o 
   2  12   6      899.96     1053.72     74.02 o 
   3  12   6      193.51      189.55     33.42 o 
   4  12   6      879.56      931.13     86.99 o 
   5  12   6     1366.16     1485.36    127.20 o 
  -5  13   6      143.25      117.11     40.05 o 
  -4  13   6        1.56       15.88     35.18 o 
  -3  13   6       10.09       47.63     27.02 o 
  -2  13   6      143.11      103.50     26.56 o 
  -1  13   6     2949.39     3050.69    326.12 o 
   0  13   6      487.71      402.89     59.83 o 
   1  13   6      480.34      389.30     48.08 o 
   2  13   6      301.55      370.39     53.17 o 
   3  13   6      390.20      367.58     94.72 o 
   4  13   6      103.83      156.72     46.01 o 
   5  13   6       52.35      110.57     38.97 o 
  -4  14   6      281.16      311.38     51.96 o 
  -3  14   6      280.24      279.67     92.01 o 
  -2  14   6      925.23      844.00    335.58 o 
  -1  14   6       93.30      193.65     40.56 o 
   0  14   6      368.43      393.21     52.20 o 
   1  14   6      192.27      189.07     38.55 o 
   2  14   6      288.57      386.05     81.19 o 
   3  14   6        0.24       34.17     29.91 o 
   4  14   6       19.80       56.41     36.21 o 
  -2  15   6     2911.25     2571.32    422.19 o 
  -1  15   6      579.98      502.64     62.01 o 
   0  15   6     2225.07     2224.68    132.99 o 
   1  15   6      130.38      134.28     39.26 o 
   2  15   6      650.72      668.11     76.72 o 
   3  15   6        7.16       63.81     35.02 o 
  -2  16   6        1.04      101.76     55.89 o 
  -1  16   6       94.70      206.08    143.43 o 
   0  16   6        6.99       65.06     34.23 o 
   1  16   6       59.13      124.87     35.07 o 
  -9   1   7     1684.62     1625.42     92.19 o 
  -8   1   7     1025.76     1047.81     80.10 o 
  -7   1   7      324.00      312.68     40.59 o 
  -6   1   7      925.89      941.42     60.88 o 
  -5   1   7        0.57        4.21     16.91 o 
  -4   1   7      775.10      812.87     53.17 o 
  -3   1   7     2779.11     2543.38    128.17 o 
  -2   1   7    17643.47    16338.62    535.84 o 
  -1   1   7     6885.87     6181.04    208.85 o 
   0   1   7       15.81        7.17     14.06 o 
   1   1   7      245.64      274.25     25.52 o 
   2   1   7      869.09      803.49     37.13 o 
   3   1   7       28.94       33.67     10.75 o 
   4   1   7       65.23       65.14     14.80 o 
   5   1   7     5155.43     5153.83    215.14 o 
   6   1   7      589.10      602.32     83.90 o 
   7   1   7     1413.37     1300.56    122.29 o 
   8   1   7       50.68       50.52     45.45 o 
  -9   2   7     1444.03     1283.63    129.90 o 
  -8   2   7      195.46      256.64     41.58 o 
  -7   2   7      981.21     1026.29     83.90 o 
  -6   2   7      745.74      849.21    110.96 o 
  -5   2   7      139.26      183.47     28.51 o 
  -4   2   7      370.14      386.62     54.13 o 
  -3   2   7       11.91       -6.77     11.72 o 
  -2   2   7    12191.89    10893.34    367.70 o 
  -1   2   7      146.94      143.48     15.41 o 
   0   2   7       91.47       97.74     13.12 o 
   1   2   7      252.21      223.67     17.07 o 
   2   2   7      653.61      601.28     36.72 o 
   3   2   7      155.44      175.63     17.80 o 
   4   2   7       29.99       52.98     12.12 o 
   5   2   7      173.52      249.99     38.04 o 
   6   2   7      274.68      337.08     39.38 o 
   7   2   7      384.58      324.52     63.06 o 
   8   2   7       70.13       43.79     41.58 o 
  -9   3   7        0.05      -51.42     40.59 o 
  -8   3   7        0.17      -16.24     26.79 o 
  -7   3   7        2.10       -4.92     35.18 o 
  -6   3   7        0.12      -14.27     20.79 o 
  -5   3   7       16.50       18.94     19.14 o 
  -4   3   7        0.39      -10.28     11.14 o 
  -3   3   7        8.85       13.98     14.06 o 
  -2   3   7       19.08       14.78      9.50 o 
  -1   3   7       53.11       65.51     10.20 o 
   0   3   7        9.70       12.74     10.16 o 
   1   3   7        2.30        2.04      7.95 o 
   2   3   7        9.36        6.77      8.40 o 
   3   3   7       28.43       51.81     11.49 o 
   4   3   7       19.79       27.06     17.51 o 
   5   3   7       26.96       -0.40     25.61 o 
   6   3   7        4.67       24.82     22.92 o 
   7   3   7       14.55       13.05     32.36 o 
   8   3   7       27.20       -5.41     38.27 o 
  -8   4   7      464.96      489.02     60.88 o 
  -7   4   7     1000.81     1000.73     73.85 o 
  -6   4   7     1337.36     1342.76    159.67 o 
  -5   4   7       68.01       47.09     18.23 o 
  -4   4   7     1730.10     1793.79    110.47 o 
  -3   4   7      445.29      435.71     30.05 o 
  -2   4   7     6387.43     6178.12    212.68 o 
  -1   4   7     1666.81     1507.51     54.75 o 
   0   4   7        3.81        1.15      4.99 o 
   1   4   7      977.24      933.31     50.13 o 
   2   4   7       17.58       10.83     13.32 o 
   3   4   7       55.67       64.15     24.05 o 
   4   4   7      207.91      206.03     29.40 o 
   5   4   7      622.97      612.03     50.47 o 
   6   4   7     2958.83     2915.65    139.21 o 
   7   4   7      138.89      114.86     31.35 o 
   8   4   7        7.27       67.33     47.73 o 
  -8   5   7      367.02      315.18     54.61 o 
  -7   5   7      257.21      258.67     32.90 o 
  -6   5   7      264.43      309.36     30.38 o 
  -5   5   7      380.64      366.17     35.41 o 
  -4   5   7     2526.27     2456.44    108.98 o 
  -3   5   7     2635.13     2890.34    108.81 o 
  -2   5   7     7832.66     7874.99    292.78 o 
  -1   5   7     6309.62     6213.28    272.75 o 
   0   5   7       91.60       79.63     11.21 o 
   1   5   7      348.59      351.90     20.22 o 
   2   5   7       86.07      117.72     29.02 o 
   3   5   7      311.19      259.71     30.60 o 
   4   5   7      396.13      363.42     37.01 o 
   5   5   7      926.09      924.87    108.60 o 
   6   5   7     1334.02     1323.73     94.96 o 
   7   5   7     1037.89      939.04    100.14 o 
   8   5   7       70.67       13.18     43.89 o 
  -8   6   7        2.82      -10.83     48.71 o 
  -7   6   7        0.19       19.85     25.00 o 
  -6   6   7       16.44       12.96     16.43 o 
  -5   6   7        5.13        7.63     14.70 o 
  -4   6   7       46.13       43.30     14.70 o 
  -3   6   7       42.03       36.48     14.08 o 
  -2   6   7       30.97       30.37     12.16 o 
  -1   6   7      141.01      146.95     15.22 o 
   0   6   7       21.65       11.99      8.23 o 
   1   6   7       33.82       50.85     10.15 o 
   2   6   7        4.95      -12.63     13.18 o 
   3   6   7        7.38      -12.29     15.00 o 
   4   6   7       23.47       12.18     22.02 o 
   5   6   7        4.34      -15.87     18.74 o 
   6   6   7       46.15       65.34     26.65 o 
   7   6   7       36.52       28.19     29.40 o 
  -8   7   7      462.99      536.78     81.19 o 
  -7   7   7     1141.05     1176.63     98.63 o 
  -6   7   7     1564.19     1418.84     77.31 o 
  -5   7   7      165.18      191.72     29.82 o 
  -4   7   7        1.67       19.85     15.62 o 
  -3   7   7     2639.33     2606.77    100.83 o 
  -2   7   7      195.99      271.79     22.83 o 
  -1   7   7    10673.06    10577.89    328.49 o 
   0   7   7       10.01       10.83     11.91 o 
   1   7   7      603.81      663.72     49.22 o 
   2   7   7     1181.29     1102.37     75.00 o 
   3   7   7      251.84      210.06     29.10 o 
   4   7   7        4.44       -0.34     17.51 o 
   5   7   7      151.91      170.66     32.20 o 
   6   7   7      198.41      160.01     33.42 o 
   7   7   7       70.50       89.85     33.42 o 
  -8   8   7      288.78      232.94     78.48 o 
  -7   8   7       98.98      154.85     43.89 o 
  -6   8   7       30.44       59.86     32.36 o 
  -5   8   7      668.81      663.25     51.46 o 
  -4   8   7     3047.83     3066.75    137.29 o 
  -3   8   7     2538.34     2720.32    142.97 o 
  -2   8   7     9545.28    10296.24    327.99 o 
  -1   8   7     3954.31     4202.40    141.58 o 
   0   8   7      709.12      717.10     71.18 o 
   1   8   7      135.75      155.59     57.81 o 
   2   8   7        8.96       43.38     19.63 o 
   3   8   7      210.89      230.70     32.61 o 
   4   8   7      276.89      246.68     51.42 o 
   5   8   7     3597.77     3228.43    150.64 o 
   6   8   7     1090.76     1221.60     89.69 o 
   7   8   7      948.36      802.37    111.96 o 
  -7   9   7       29.90       14.43     33.81 o 
  -6   9   7        3.15      -12.27     28.51 o 
  -5   9   7        5.76       -3.61     18.75 o 
  -4   9   7      177.89      139.37     26.65 o 
  -3   9   7       52.52       42.86     17.43 o 
  -2   9   7       67.20       68.99     15.72 o 
  -1   9   7       15.29       43.82     14.37 o 
   0   9   7       69.00       79.02     16.17 o 
   1   9   7        7.97        0.39     14.84 o 
   2   9   7       31.68      -18.04     30.19 o 
   3   9   7      306.80      319.61     37.33 o 
   4   9   7       39.23       66.69     25.23 o 
   5   9   7      129.23       80.55     35.18 o 
   6   9   7       69.06       39.69     33.81 o 
  -7  10   7     1562.71     1654.34    124.78 o 
  -6  10   7       64.64       72.68     40.59 o 
  -5  10   7      315.78      291.14     46.82 o 
  -4  10   7     4571.04     4406.24    228.45 o 
  -3  10   7     1316.02     1228.61     62.17 o 
  -2  10   7     1312.20     1294.36     58.66 o 
  -1  10   7      620.48      696.78     41.62 o 
   0  10   7      398.82      459.32     41.47 o 
   1  10   7      169.15      156.97     27.74 o 
   2  10   7     3237.98     3037.58    143.26 o 
   3  10   7      425.59      488.45     49.88 o 
   4  10   7      104.98      122.50     30.82 o 
   5  10   7     1309.54     1194.10     86.81 o 
   6  10   7        5.53       39.86     27.78 o 
  -6  11   7      161.26      112.12     38.97 o 
  -5  11   7      106.69       50.31     31.04 o 
  -4  11   7     1585.86     1621.45    158.92 o 
  -3  11   7       37.10        8.18     18.73 o 
  -2  11   7     4377.11     4562.02    156.50 o 
  -1  11   7      308.13      329.59     38.91 o 
   0  11   7       31.20       72.00     35.46 o 
   1  11   7      180.03      212.95     30.28 o 
   2  11   7       28.65       38.48     21.43 o 
   3  11   7      206.08      229.61     36.37 o 
   4  11   7      259.73      306.10     43.77 o 
   5  11   7       38.85       44.85     26.18 o 
   6  11   7      616.87      646.56     66.06 o 
  -6  12   7       80.33      106.71     38.97 o 
  -5  12   7        1.02       -9.13     29.91 o 
  -4  12   7      115.70       70.97     33.81 o 
  -3  12   7       43.53       46.22     21.14 o 
  -2  12   7       88.41       93.30     26.11 o 
  -1  12   7      185.83      171.37     29.25 o 
   0  12   7       26.05       28.20     19.30 o 
   1  12   7       21.74       22.34     20.50 o 
   2  12   7        1.14       39.41     25.23 o 
   3  12   7       31.75       38.14     24.61 o 
   4  12   7       31.67       50.24     28.43 o 
   5  12   7       51.78       52.77     44.97 o 
  -5  13   7       15.88       26.21     35.02 o 
  -4  13   7      276.88      342.49     53.06 o 
  -3  13   7      915.55      867.82     81.19 o 
  -2  13   7      238.53      190.74     34.03 o 
  -1  13   7     5600.03     5071.30    205.07 o 
   0  13   7       15.80       -9.51     21.28 o 
   1  13   7      378.00      405.53     50.85 o 
   2  13   7      170.73      269.78    140.73 o 
   3  13   7       80.28      112.53     35.02 o 
   4  13   7       40.21       10.83     30.62 o 
  -4  14   7     1492.88     1477.06    276.04 o 
  -3  14   7     3614.49     3861.62    227.33 o 
  -2  14   7     5170.05     4952.59    240.21 o 
  -1  14   7     1548.16     1624.63    195.00 o 
   0  14   7      619.12      712.26    156.40 o 
   1  14   7       18.40       46.87     29.45 o 
   2  14   7        6.64       97.43     51.42 o 
   3  14   7      540.89      569.77     70.04 o 
   4  14   7      758.82      861.68     89.39 o 
  -3  15   7      100.98       81.19     70.36 o 
  -2  15   7       66.66       27.06     75.78 o 
  -1  15   7       22.64       37.40     33.16 o 
   0  15   7       26.79       42.68     29.67 o 
   1  15   7        9.34       -4.31     27.52 o 
   2  15   7        1.63       10.19     31.04 o 
  -1  16   7        3.25       73.25     57.03 o 
   0  16   7       14.16       68.29     32.54 o 
  -9   0   8      129.25      102.84     54.13 o 
  -8   0   8     3365.25     3664.35    265.22 o 
  -7   0   8     5732.56     6473.51    427.60 o 
  -6   0   8     5347.98     5531.71    368.06 o 
  -5   0   8     6761.17     7097.52    378.88 o 
  -4   0   8    25892.04    27366.29   1710.39 o 
  -3   0   8    35632.73    37861.39   2343.67 o 
  -2   0   8     9729.36    10152.77    792.95 o 
  -1   0   8      775.47      869.38     59.54 o 
   0   0   8       41.51       62.55     16.91 o 
   1   0   8     3690.21     4053.98    199.60 o 
   2   0   8    16714.35    15267.21    708.80 o 
   3   0   8    31828.17    31224.50   1435.19 o 
   4   0   8    14849.09    13660.57    641.15 o 
   5   0   8     9967.36     9726.51    709.06 o 
   6   0   8    12667.51    11112.14    811.90 o 
   7   0   8     2538.80     2100.10    216.51 o 
   8   0   8       30.09       37.89     64.95 o 
  -9   1   8       50.27        3.50     32.36 o 
  -8   1   8      343.74      425.81    173.20 o 
  -7   1   8       58.06      112.22     26.79 o 
  -6   1   8       51.14       53.14     20.79 o 
  -5   1   8       26.92       12.99     18.01 o 
  -4   1   8      309.23      285.20     34.45 o 
  -3   1   8     1644.38     1422.57     66.33 o 
  -2   1   8     6456.82     5849.51    199.52 o 
  -1   1   8     1059.87      928.72     40.64 o 
   0   1   8      345.70      339.90     31.25 o 
   1   1   8      226.18      237.39     19.61 o 
   2   1   8       67.29       73.55     12.33 o 
   3   1   8      896.37      843.93     41.13 o 
   4   1   8      242.35      262.05     22.56 o 
   5   1   8     3007.52     2636.68    121.57 o 
   6   1   8       63.53       44.73     36.21 o 
   7   1   8      472.00      451.73     70.73 o 
   8   1   8        2.48      -20.57     75.78 o 
  -9   2   8      159.46      202.32     36.37 o 
  -8   2   8       59.00       45.11     28.51 o 
  -7   2   8      201.67      168.68     30.62 o 
  -6   2   8      172.58      143.89     29.91 o 
  -5   2   8       10.36        9.02     16.91 o 
  -4   2   8       62.34       84.88     17.51 o 
  -3   2   8       96.14       76.72     13.41 o 
  -2   2   8     4015.26     3664.59    117.38 o 
  -1   2   8     1058.34      898.31     38.95 o 
   0   2   8       45.20       46.30     10.54 o 
   1   2   8      427.15      488.24     27.89 o 
   2   2   8       70.54      105.04     14.30 o 
   3   2   8       15.17       11.50      9.85 o 
   4   2   8      356.59      313.34     33.42 o 
   5   2   8       87.96       86.48     24.27 o 
   6   2   8       43.71       64.48     25.49 o 
   7   2   8      118.03       54.13     42.10 o 
   8   2   8       56.15        3.44     51.42 o 
  -8   3   8     1368.13     1678.78    101.37 o 
  -7   3   8      322.76      411.50     42.90 o 
  -6   3   8      974.54      992.86     70.73 o 
  -5   3   8    16804.83    18073.37    805.10 o 
  -4   3   8      283.39      489.34     54.34 o 
  -3   3   8     7039.18     7393.61    256.46 o 
  -2   3   8    12760.79    13704.84    464.22 o 
  -1   3   8      208.21      218.19     17.72 o 
   0   3   8     1955.31     2071.51     78.12 o 
   1   3   8     3892.67     3628.15    127.34 o 
   2   3   8    10343.48    10543.49    349.10 o 
   3   3   8      554.85      381.06     34.09 o 
   4   3   8    19239.31    19456.89    754.06 o 
   5   3   8     1018.49      973.89     72.63 o 
   6   3   8     6177.35     6155.50    261.16 o 
   7   3   8      500.60      498.49     76.55 o 
   8   3   8      151.21      137.37     55.40 o 
  -8   4   8        7.74        0.69     20.76 o 
  -7   4   8      167.78      250.12     33.81 o 
  -6   4   8      186.57      178.78     34.45 o 
  -5   4   8       53.66       83.75     20.67 o 
  -4   4   8     1280.95     1223.53     90.51 o 
  -3   4   8       27.96       46.48     13.01 o 
  -2   4   8     3196.57     2876.49    108.38 o 
  -1   4   8     1035.17      903.02     33.72 o 
   0   4   8       31.54       32.84      9.47 o 
   1   4   8      693.26      627.32     41.56 o 
   2   4   8       95.86       92.84     18.74 o 
   3   4   8      243.83      299.84     32.20 o 
   4   4   8       74.92       99.88     23.81 o 
   5   4   8        6.39        8.83     20.67 o 
   6   4   8      919.33      895.44     65.87 o 
   7   4   8       79.09       48.46     31.95 o 
   8   4   8       43.75       42.83     43.89 o 
  -8   5   8        4.15       -1.91     32.48 o 
  -7   5   8        5.99      -15.85     18.37 o 
  -6   5   8       17.13       -7.79     18.58 o 
  -5   5   8      134.15      139.15     23.81 o 
  -4   5   8      609.78      594.26     52.04 o 
  -3   5   8      777.74      794.04     43.22 o 
  -2   5   8     2140.55     1931.61     83.83 o 
  -1   5   8      531.30      533.97     28.56 o 
   0   5   8       45.10       55.61     10.90 o 
   1   5   8       50.74       67.51     12.50 o 
   2   5   8      344.64      370.72     34.16 o 
   3   5   8      671.38      748.61     51.96 o 
   4   5   8       30.89       14.92     18.23 o 
   5   5   8      530.54      550.89     49.87 o 
   6   5   8     1101.23     1135.59     76.39 o 
   7   5   8       59.08       75.98     30.19 o 
  -8   6   8       51.70       48.71     48.71 o 
  -7   6   8     1297.55     1245.93     75.75 o 
  -6   6   8     3882.38     4008.64    175.04 o 
  -5   6   8     5649.00     5756.57    237.78 o 
  -4   6   8     2629.74     2444.53    111.53 o 
  -3   6   8    15605.01    16068.00    544.53 o 
  -2   6   8     6138.31     6421.72    207.75 o 
  -1   6   8     2744.22     2856.21     98.51 o 
   0   6   8      310.94      360.62     23.12 o 
   1   6   8     3594.32     3700.55    119.93 o 
   2   6   8     7294.67     7026.85    283.50 o 
   3   6   8     8323.72     8087.40    325.10 o 
   4   6   8     3869.57     3771.03    165.20 o 
   5   6   8    14865.45    14585.15    576.44 o 
   6   6   8     1811.70     1913.06    102.43 o 
   7   6   8     1334.29     1246.97     86.81 o 
  -8   7   8      261.73      211.09     70.36 o 
  -7   7   8      235.10      248.06     46.82 o 
  -6   7   8      140.60      108.25     25.49 o 
  -5   7   8        9.93        9.31     18.23 o 
  -4   7   8       20.90       41.58     18.23 o 
  -3   7   8     2215.57     2020.54     83.39 o 
  -2   7   8     1266.60     1160.36     50.14 o 
  -1   7   8     1357.52     1172.07     54.74 o 
   0   7   8      587.94      590.59     45.41 o 
   1   7   8      526.19      465.98     42.22 o 
   2   7   8        5.68       13.66     17.50 o 
   3   7   8       35.51       33.15     20.77 o 
   4   7   8       12.01      -27.34     18.23 o 
   5   7   8      196.65      297.69     38.61 o 
   6   7   8      471.73      571.01     58.04 o 
   7   7   8       81.27       81.14     32.61 o 
  -7   8   8        2.33        5.75     29.91 o 
  -6   8   8      135.26      134.01     29.06 o 
  -5   8   8       60.50       61.34     21.87 o 
  -4   8   8      946.71      899.96     59.98 o 
  -3   8   8      656.32      692.12     45.31 o 
  -2   8   8      878.94      931.69     48.07 o 
  -1   8   8      891.30      963.40     46.45 o 
   0   8   8        4.57       -2.06     10.68 o 
   1   8   8       11.80       20.13     18.23 o 
   2   8   8       74.85       70.55     22.92 o 
   3   8   8      845.14      882.99    135.32 o 
   4   8   8       75.70       78.32     31.04 o 
   5   8   8     1032.18     1052.30    202.97 o 
   6   8   8      352.08      367.57     55.89 o 
   7   8   8      186.68      186.89     46.82 o 
  -7   9   8     1191.62     1432.24    106.63 o 
  -6   9   8     2185.02     2344.62    144.08 o 
  -5   9   8     1204.06     1155.11     72.09 o 
  -4   9   8    13121.42    14443.71    569.01 o 
  -3   9   8     1693.56     1596.24    110.16 o 
  -2   9   8     7635.89     7719.04    251.45 o 
  -1   9   8      211.88      179.59     20.66 o 
   0   9   8     1488.28     1570.84     77.08 o 
   1   9   8      982.72      923.37     58.64 o 
   2   9   8     1777.29     1855.53     98.75 o 
   3   9   8    14351.45    14361.12    589.81 o 
   4   9   8     5411.68     5334.42    237.76 o 
   5   9   8     1492.10     1422.64    106.63 o 
   6   9   8     6478.74     6305.71    525.03 o 
  -7  10   8      650.43      571.65     71.09 o 
  -6  10   8      663.92      611.63     86.60 o 
  -5  10   8      832.46      660.34     86.60 o 
  -4  10   8     2026.30     1998.00    100.25 o 
  -3  10   8      915.87      913.12     64.84 o 
  -2  10   8     1222.36     1248.13     91.69 o 
  -1  10   8      366.84      361.34     31.43 o 
   0  10   8      428.86      469.00     42.30 o 
   1  10   8      219.87      194.70     32.03 o 
   2  10   8        2.98       20.57     32.48 o 
   3  10   8     2135.63     2006.49    191.74 o 
   4  10   8      563.11      497.55     52.40 o 
   5  10   8      141.89      125.23     32.20 o 
   6  10   8      119.96      130.15     40.05 o 
  -6  11   8       46.18       90.93     37.70 o 
  -5  11   8      125.85      141.39     38.97 o 
  -4  11   8      556.06      652.42     75.86 o 
  -3  11   8        9.88      -13.24     17.20 o 
  -2  11   8      768.89      817.17     49.74 o 
  -1  11   8        3.68        9.94     18.72 o 
   0  11   8       40.13       29.00     20.87 o 
   1  11   8        4.85       10.83     24.22 o 
   2  11   8       71.95       74.26     26.96 o 
   3  11   8      963.08      990.20     76.26 o 
   4  11   8       15.01       18.55     25.23 o 
   5  11   8       23.01       46.43     27.78 o 
  -6  12   8     1505.40     1652.19    118.05 o 
  -5  12   8     1498.03     1328.23    127.20 o 
  -4  12   8     2685.92     2861.43    169.22 o 
  -3  12   8     3021.69     2864.80    117.52 o 
  -2  12   8     2056.36     1956.21     87.42 o 
  -1  12   8      465.67      502.60     47.98 o 
   0  12   8      120.72      111.56     26.62 o 
   1  12   8     1025.45      883.17     63.37 o 
   2  12   8     2654.54     2507.28    128.44 o 
   3  12   8     4248.92     4252.01    197.05 o 
   4  12   8      535.18      500.00     53.33 o 
   5  12   8     5988.03     5824.93    265.56 o 
  -5  13   8       25.55      -11.84     29.91 o 
  -4  13   8      515.56      547.41    162.38 o 
  -3  13   8     1284.79     1245.73    153.29 o 
  -2  13   8      653.61      545.80     63.72 o 
  -1  13   8      824.13      765.68    189.44 o 
   0  13   8      240.94      217.92     49.22 o 
   1  13   8      372.91      370.06     42.30 o 
   2  13   8       39.19       63.87     28.16 o 
   3  13   8      229.11      257.35     70.36 o 
   4  13   8        1.16       22.61     32.36 o 
  -4  14   8       77.99      128.55     41.77 o 
  -3  14   8      571.05      622.45    135.32 o 
  -2  14   8      193.47      253.08     54.04 o 
  -1  14   8      464.36      414.97     55.76 o 
   0  14   8       33.63       42.94     52.39 o 
   1  14   8       89.05       86.60     33.79 o 
   2  14   8      277.68      315.85     51.96 o 
   3  14   8      159.26      105.16     38.97 o 
  -3  15   8     1150.44     1515.54    232.74 o 
  -2  15   8     2329.27     2322.02    270.63 o 
  -1  15   8      191.83      190.84     52.17 o 
   0  15   8      144.21      141.05     37.43 o 
   1  15   8      221.90      199.38     43.50 o 
   2  15   8      915.01      857.97     89.72 o 
  -8   1   9       86.48       57.01     37.89 o 
  -7   1   9      447.01      480.44     51.42 o 
  -6   1   9     3235.10     3305.39    164.04 o 
  -5   1   9      366.81      399.45     41.58 o 
  -4   1   9     1180.91     1146.29     58.12 o 
  -3   1   9     8140.36     7156.37    290.09 o 
  -2   1   9     1841.92     1815.53     72.07 o 
  -1   1   9     1250.85     1355.10     56.63 o 
   0   1   9     2321.48     2330.80     87.17 o 
   1   1   9       14.17        6.11     10.30 o 
   2   1   9     1850.18     1636.35     64.77 o 
   3   1   9     2539.04     2467.29     93.28 o 
   4   1   9        6.77       25.15     13.01 o 
   5   1   9     2850.97     2672.28    125.04 o 
   6   1   9     2502.55     2419.47    197.56 o 
   7   1   9      361.97      263.68     62.25 o 
   8   1   9        1.28        3.87     40.05 o 
  -8   2   9        4.54      -33.03     22.02 o 
  -7   2   9       12.43       68.11     22.02 o 
  -6   2   9       12.91      -11.32     20.79 o 
  -5   2   9      378.02      347.96     48.71 o 
  -4   2   9       74.17       80.18     16.49 o 
  -3   2   9     2135.17     1980.88    109.37 o 
  -2   2   9     4495.31     3907.60    173.43 o 
  -1   2   9     2985.50     2987.67    108.83 o 
   0   2   9      483.28      455.51     29.28 o 
   1   2   9       16.33       36.37     11.02 o 
   2   2   9      177.50      209.51     20.05 o 
   3   2   9       28.99       26.08     11.31 o 
   4   2   9     1130.04     1004.62     82.42 o 
   5   2   9      441.79      480.58     45.25 o 
   6   2   9     1431.11     1285.81    116.69 o 
   7   2   9       33.90       52.84     40.05 o 
   8   2   9        8.28       40.59     45.93 o 
  -8   3   9        0.78      -29.77     73.07 o 
  -7   3   9        1.48        5.90     35.18 o 
  -6   3   9        0.03       -4.43     20.79 o 
  -5   3   9        0.95        0.00     14.34 o 
  -4   3   9        4.75        5.53     16.61 o 
  -3   3   9        1.76      -14.39     10.16 o 
  -2   3   9        7.64       -6.37      8.46 o 
  -1   3   9       16.99        8.72      9.53 o 
   0   3   9       12.35       16.69     10.54 o 
   1   3   9        1.58       -4.50      7.95 o 
   2   3   9       24.31       12.76      8.78 o 
   3   3   9       18.64       29.09     18.23 o 
   4   3   9        0.44        7.32     16.49 o 
   5   3   9        7.92        1.27     19.04 o 
   6   3   9       63.45       43.78     24.18 o 
   7   3   9        0.09        0.00     34.45 o 
  -8   4   9        7.73       22.42     43.30 o 
  -7   4   9      144.54       83.10     32.36 o 
  -6   4   9      146.67      204.26     29.06 o 
  -5   4   9      102.65       93.15     20.67 o 
  -4   4   9     1548.63     1531.02     80.19 o 
  -3   4   9     1380.53     1282.61     63.23 o 
  -2   4   9     6364.54     5730.09    201.40 o 
  -1   4   9      769.82      735.57     34.29 o 
   0   4   9      154.15      147.82     14.69 o 
   1   4   9       33.73       41.50     11.57 o 
   2   4   9     2042.79     1908.82     74.19 o 
   3   4   9     1288.06     1334.17     71.33 o 
   4   4   9      478.23      477.01     43.02 o 
   5   4   9      386.97      374.00     41.73 o 
   6   4   9     1014.41     1055.97     75.44 o 
   7   4   9      216.57      240.27     58.49 o 
  -8   5   9      114.77      102.30     37.70 o 
  -7   5   9      387.70      347.61    100.13 o 
  -6   5   9     1469.61     1563.03    100.50 o 
  -5   5   9      428.36      393.30     54.43 o 
  -4   5   9     1373.72     1298.41     66.77 o 
  -3   5   9     3052.41     3256.59    121.26 o 
  -2   5   9     3533.34     3876.41    158.69 o 
  -1   5   9      165.97      184.62     27.12 o 
   0   5   9       84.09       68.67     13.16 o 
   1   5   9      572.99      565.50     44.50 o 
   2   5   9      932.71      904.52     56.26 o 
   3   5   9     2573.28     2382.86    111.42 o 
   4   5   9      289.90      256.67     33.23 o 
   5   5   9     2869.02     2541.37    123.40 o 
   6   5   9      790.95      732.08     62.12 o 
   7   5   9      128.58      164.92     36.04 o 
  -8   6   9       39.80       59.54     48.71 o 
  -7   6   9        0.03       -9.38     28.51 o 
  -6   6   9       31.37       33.62     22.70 o 
  -5   6   9        5.55       -6.88     18.21 o 
  -4   6   9        0.43        9.16     14.34 o 
  -3   6   9       32.60       28.27     14.17 o 
  -2   6   9        0.80       -3.02     16.41 o 
  -1   6   9       28.20       30.94     10.43 o 
   0   6   9        2.62       10.53      8.32 o 
   1   6   9       89.78      120.10     22.78 o 
   2   6   9       25.15       19.94     17.08 o 
   3   6   9        4.29        3.38     17.51 o 
   4   6   9       36.08       28.60     22.00 o 
   5   6   9       37.48       48.87     30.58 o 
   6   6   9        1.85       12.37     23.63 o 
   7   6   9        9.06       -3.46     32.71 o 
  -8   7   9      320.92      346.41     75.78 o 
  -7   7   9        1.44      -56.83     37.89 o 
  -6   7   9      158.23      197.11     32.19 o 
  -5   7   9      275.17      263.82     32.61 o 
  -4   7   9      311.43      331.02     78.48 o 
  -3   7   9     3566.01     3219.98    122.50 o 
  -2   7   9     8332.33     7987.14    277.71 o 
  -1   7   9      333.02      290.48     23.17 o 
   0   7   9      692.28      699.47     36.45 o 
   1   7   9      969.43      836.39     73.97 o 
   2   7   9      256.69      201.92     38.97 o 
   3   7   9       38.57       56.16     29.91 o 
   4   7   9       35.09       66.34     24.61 o 
   5   7   9     1896.74     1812.63    100.10 o 
   6   7   9      629.93      707.92     67.35 o 
   7   7   9      423.48      371.65     60.39 o 
  -7   8   9      233.79      274.54     49.31 o 
  -6   8   9     2771.81     2898.56    136.05 o 
  -5   8   9      249.39      270.29     33.23 o 
  -4   8   9     2320.36     2454.38    170.26 o 
  -3   8   9     2259.31     2278.70     93.85 o 
  -2   8   9     1569.63     1652.98    136.55 o 
  -1   8   9        1.35      174.55     59.37 o 
   0   8   9      285.34      326.80     33.34 o 
   1   8   9      535.25      632.27     51.70 o 
   2   8   9     1512.60     1374.78     79.57 o 
   3   8   9     4695.73     4568.82    240.31 o 
   4   8   9      256.09      280.60     59.54 o 
   5   8   9     1593.00     1664.48    116.91 o 
   6   8   9     1362.36     1578.75    118.34 o 
  -7   9   9       27.48       27.06     34.45 o 
  -6   9   9       20.51       -0.72     28.51 o 
  -5   9   9       43.00       64.47     24.61 o 
  -4   9   9        6.22       43.30     31.89 o 
  -3   9   9       11.43       18.37     16.43 o 
  -2   9   9       27.86        3.33     16.23 o 
  -1   9   9       37.42       41.02     16.06 o 
   0   9   9       38.41       62.43     20.38 o 
   1   9   9      171.95      209.79     31.63 o 
   2   9   9        3.27       28.49     22.00 o 
   3   9   9       23.16       50.66     23.48 o 
   4   9   9      204.59      198.05     42.90 o 
   5   9   9        7.84       -6.50     27.02 o 
   6   9   9       35.43       34.07     32.36 o 
  -7  10   9       69.02       81.19     54.13 o 
  -6  10   9     3581.20     3064.93    221.92 o 
  -5  10   9     5367.42     4738.45    259.55 o 
  -4  10   9      955.15      943.71     65.87 o 
  -3  10   9     2199.78     2093.91     90.35 o 
  -2  10   9      821.40      796.37     50.54 o 
  -1  10   9     2622.80     2368.00    106.94 o 
   0  10   9     1090.54     1083.10     67.91 o 
   1  10   9     3054.46     2921.06    138.36 o 
   2  10   9     3714.74     3628.68    168.93 o 
   3  10   9     6976.49     6336.21    275.13 o 
   4  10   9     1156.16     1191.16     85.45 o 
   5  10   9        4.05       25.97     26.18 o 
   6  10   9      733.10      819.36     89.72 o 
  -6  11   9      463.00      425.64     61.00 o 
  -5  11   9       29.12       95.37     54.13 o 
  -4  11   9      699.09      785.30     62.62 o 
  -3  11   9      404.07      416.47     39.84 o 
  -2  11   9      653.00      792.10    114.60 o 
  -1  11   9       83.96       87.91     25.63 o 
   0  11   9       23.39       41.40     21.80 o 
   1  11   9      928.28      927.94     82.36 o 
   2  11   9       84.89      226.92     44.56 o 
   3  11   9     1145.92     1552.63    152.90 o 
   4  11   9       57.52       70.58     28.16 o 
   5  11   9      612.30      678.98    153.66 o 
  -5  12   9       12.16       35.48     33.81 o 
  -4  12   9        7.22        0.00     22.28 o 
  -3  12   9       63.92       69.79     21.96 o 
  -2  12   9       28.45       25.90     26.65 o 
  -1  12   9        0.59       32.43     26.73 o 
   0  12   9        4.35       60.18     23.96 o 
   1  12   9      121.30       68.24     30.12 o 
   2  12   9       87.58       83.59     27.52 o 
   3  12   9       29.75       25.65     25.49 o 
   4  12   9       13.83       31.57     27.23 o 
   5  12   9       77.81       93.06     33.23 o 
  -5  13   9       24.75      -26.43     31.04 o 
  -4  13   9      957.03      852.06     81.95 o 
  -3  13   9     1271.64     1357.45     75.18 o 
  -2  13   9     3898.46     3445.36    236.60 o 
  -1  13   9       38.07       16.17     26.18 o 
   0  13   9      179.29      252.01     36.98 o 
   1  13   9      289.96      279.34     41.99 o 
   2  13   9       29.08      -10.53     29.27 o 
   3  13   9     1046.20      864.51     73.17 o 
   4  13   9        5.87       86.60     54.13 o 
  -4  14   9      348.92      311.30     54.92 o 
  -3  14   9     1444.51     1629.20    232.74 o 
  -2  14   9      253.71      246.07     45.34 o 
  -1  14   9        3.04      198.47    143.43 o 
   0  14   9      448.30      497.45    126.42 o 
   1  14   9      845.61      873.03    121.78 o 
   2  14   9     3124.21     3097.52    205.68 o 
   3  14   9     1144.49     1217.10    121.78 o 
  -2  15   9       19.35       86.60     45.04 o 
  -1  15   9       82.79       35.77     38.21 o 
   0  15   9        0.11      -28.77     29.49 o 
   1  15   9       42.03        9.55     31.04 o 
  -8   0  10      433.07      351.82     64.95 o 
  -7   0  10    10291.11    11068.84    714.47 o 
  -6   0  10     7921.77     8124.37    525.03 o 
  -5   0  10       48.36       64.95     32.48 o 
  -4   0  10        3.42       37.89     27.06 o 
  -3   0  10     8793.01    10084.00    480.60 o 
  -2   0  10      350.44      397.77     41.58 o 
  -1   0  10     4199.43     4545.55    226.55 o 
   0   0  10    76046.02    81850.82   3741.13 o 
   1   0  10    13447.11    13080.04    613.31 o 
   2   0  10     8195.67     8320.03    397.64 o 
   3   0  10     8570.29     8300.61    397.64 o 
   4   0  10        4.38        4.92     18.80 o 
   5   0  10     2039.63     1943.14    189.44 o 
   6   0  10      573.54      530.44    108.25 o 
   7   0  10     3760.95     3799.67    335.58 o 
  -8   1  10     1025.23      985.22     76.55 o 
  -7   1  10       24.63       66.20     24.66 o 
  -6   1  10     1810.14     1657.28     97.54 o 
  -5   1  10      156.91      162.95     43.30 o 
  -4   1  10      303.27      284.40     34.45 o 
  -3   1  10     1004.93      908.39     43.77 o 
  -2   1  10        1.02      -15.28     10.30 o 
  -1   1  10       16.94        6.63     10.30 o 
   0   1  10      280.94      258.85     22.40 o 
   1   1  10      349.80      371.05     27.45 o 
   2   1  10      765.08      800.62     42.71 o 
   3   1  10      190.58      184.46     20.05 o 
   4   1  10      658.51      681.23     57.59 o 
   5   1  10      115.45      100.95     46.01 o 
   6   1  10      440.45      465.51     81.19 o 
   7   1  10        5.47       23.97     40.05 o 
  -8   2  10       11.18       -1.67     24.66 o 
  -7   2  10      241.80      230.89     73.07 o 
  -6   2  10      137.23      152.34     43.30 o 
  -5   2  10      106.12      126.62     24.66 o 
  -4   2  10       58.67       71.79     64.95 o 
  -3   2  10      982.15      906.29     44.91 o 
  -2   2  10        2.95       -1.39      9.63 o 
  -1   2  10        2.83       15.32     10.75 o 
   0   2  10      795.95      839.74     42.09 o 
   1   2  10      706.94      761.27     40.42 o 
   2   2  10       33.55       29.67     12.33 o 
   3   2  10       68.91       83.63     15.23 o 
   4   2  10       31.60       43.00     20.28 o 
   5   2  10      530.21      522.35     48.48 o 
   6   2  10      489.55      415.42     66.90 o 
   7   2  10       20.52      -13.26     51.42 o 
  -8   3  10      985.84      882.77     70.11 o 
  -7   3  10     6001.40     6099.16    238.45 o 
  -6   3  10      472.58      379.09     45.45 o 
  -5   3  10      346.74      390.76     41.58 o 
  -4   3  10     1119.63     1124.15     57.35 o 
  -3   3  10        2.56       12.15     11.02 o 
  -2   3  10     6139.18     6626.29    207.13 o 
  -1   3  10     8220.91     8392.38    283.50 o 
   0   3  10     3796.49     3952.70    140.40 o 
   1   3  10     1646.38     1353.38     56.27 o 
   2   3  10    13080.68    13145.38    435.78 o 
   3   3  10      629.57      651.25     50.15 o 
   4   3  10      159.54      164.37     27.78 o 
   5   3  10       12.08       48.90     22.92 o 
   6   3  10      373.68      338.48     61.24 o 
   7   3  10     1327.54     1349.36    129.96 o 
  -8   4  10       38.82        6.77     24.36 o 
  -7   4  10      907.84      799.25     70.11 o 
  -6   4  10      407.18      456.98     49.76 o 
  -5   4  10       43.51       26.57     20.79 o 
  -4   4  10      231.30      232.68     25.92 o 
  -3   4  10      719.38      675.30     39.90 o 
  -2   4  10      493.88      430.74     30.68 o 
  -1   4  10        0.88        1.35      8.40 o 
   0   4  10       29.23       25.98     12.50 o 
   1   4  10     1410.70     1332.75     55.85 o 
   2   4  10      113.93      122.29     22.00 o 
   3   4  10      443.87      468.09     42.15 o 
   4   4  10        2.76       14.40     18.74 o 
   5   4  10      827.13      747.57     68.74 o 
   6   4  10      175.82      196.91     33.16 o 
   7   4  10        7.84        2.17     37.70 o 
  -8   5  10      213.22      207.82     59.54 o 
  -7   5  10      220.73      165.35     38.27 o 
  -6   5  10      593.88      462.00     49.76 o 
  -5   5  10        6.41      -16.38     15.00 o 
  -4   5  10      110.47      126.98     22.28 o 
  -3   5  10       83.48       71.04     16.43 o 
  -2   5  10       39.40       37.38     12.35 o 
  -1   5  10      247.63      244.02     20.24 o 
   0   5  10      465.64      467.83     25.11 o 
   1   5  10      526.68      474.39     26.78 o 
   2   5  10      159.62      151.82     24.43 o 
   3   5  10      295.50      295.87     37.84 o 
   4   5  10      261.02      319.65     45.86 o 
   5   5  10       81.60       54.15     24.61 o 
   6   5  10       18.43       39.08     26.18 o 
   7   5  10        4.15      -14.24     36.21 o 
  -8   6  10     7276.42     7907.86    535.85 o 
  -7   6  10      130.11      105.55     35.18 o 
  -6   6  10     4062.61     3885.89    303.11 o 
  -5   6  10       27.08       18.61     17.51 o 
  -4   6  10       30.50       24.36     17.51 o 
  -3   6  10      108.71      129.49     20.26 o 
  -2   6  10     2263.69     2290.16     92.70 o 
  -1   6  10    11219.26    11742.23    370.37 o 
   0   6  10     6123.76     5864.58    207.67 o 
   1   6  10     3713.49     3413.41    154.41 o 
   2   6  10     9864.19     9840.22    491.18 o 
   3   6  10     1131.20     1074.65     79.68 o 
   4   6  10      232.79      263.26     35.80 o 
   5   6  10       13.86        8.07     22.00 o 
   6   6  10        6.47       47.94     37.18 o 
   7   6  10      526.84      523.19     57.02 o 
  -7   7  10      241.24      202.59     43.89 o 
  -6   7  10      647.20      593.30     50.13 o 
  -5   7  10      288.32      295.73     33.23 o 
  -4   7  10      741.05      769.00     54.78 o 
  -3   7  10      576.29      623.03     53.12 o 
  -2   7  10      823.22      796.22     64.06 o 
  -1   7  10      396.33      365.07     28.39 o 
   0   7  10      581.53      577.10     40.39 o 
   1   7  10       33.54       23.73     16.63 o 
   2   7  10      611.78      573.77     62.08 o 
   3   7  10      271.92      318.25     81.19 o 
   4   7  10      108.71      143.28     56.83 o 
   5   7  10      515.79      574.62     97.43 o 
   6   7  10      368.53      350.44     53.17 o 
  -7   8  10       94.76      135.32     54.13 o 
  -6   8  10      623.29      709.75     79.26 o 
  -5   8  10       25.97       27.06     20.29 o 
  -4   8  10        0.73      -24.73     16.49 o 
  -3   8  10      169.06      220.57     27.23 o 
  -2   8  10        0.01      -13.93     14.55 o 
  -1   8  10      767.40      807.34     59.37 o 
   0   8  10       76.26       70.86     21.00 o 
   1   8  10      701.41      721.05     56.87 o 
   2   8  10      413.09      399.69     42.85 o 
   3   8  10      291.13      291.67     49.31 o 
   4   8  10       32.39       66.15     35.18 o 
   5   8  10      166.17      247.46     48.71 o 
   6   8  10       10.68       43.90     33.81 o 
  -7   9  10     4439.02     4703.58    335.58 o 
  -6   9  10     1017.07     1006.51     70.82 o 
  -5   9  10       27.23       32.01     28.18 o 
  -4   9  10      336.25      331.28     40.56 o 
  -3   9  10      376.57      377.06     34.03 o 
  -2   9  10     2293.85     2307.01     97.42 o 
  -1   9  10     3803.54     3856.31    177.29 o 
   0   9  10     3650.98     3455.30    185.16 o 
   1   9  10    14020.92    14361.78    697.05 o 
   2   9  10      871.24      803.19    129.35 o 
   3   9  10     1141.80     1202.84     81.70 o 
   4   9  10       46.16       61.45     31.04 o 
   5   9  10      272.89      320.62     54.61 o 
   6   9  10      177.10      127.94     40.05 o 
  -6  10  10      149.38      159.11     59.54 o 
  -5  10  10      734.42      624.81     55.14 o 
  -4  10  10      125.10      142.57     28.43 o 
  -3  10  10     1480.00     1282.39     66.80 o 
  -2  10  10      191.34      178.84     25.76 o 
  -1  10  10       66.91       65.92     30.39 o 
   0  10  10      308.87      310.32     39.83 o 
   1  10  10      455.34      341.00     64.95 o 
   2  10  10     1485.22     1924.46    333.68 o 
   3  10  10      362.35      303.11     64.95 o 
   4  10  10      173.42      228.59     38.98 o 
   5  10  10      264.25      286.68     43.77 o 
  -6  11  10       34.30        5.75     29.91 o 
  -5  11  10       58.54       48.71     33.81 o 
  -4  11  10       70.13       72.19     29.77 o 
  -3  11  10       19.89       34.04     20.26 o 
  -2  11  10       12.95       -2.54     16.13 o 
  -1  11  10       14.38        4.72     23.42 o 
   0  11  10       15.80       -0.96     19.78 o 
   1  11  10      850.13      811.96     66.74 o 
   2  11  10        2.13      -31.00     20.67 o 
   3  11  10       36.03       72.17     28.12 o 
   4  11  10       56.70       53.77     27.78 o 
   5  11  10       29.09       22.33     27.70 o 
  -5  12  10       84.13       60.96     35.02 o 
  -4  12  10       18.47       19.92     23.48 o 
  -3  12  10      103.67      158.00     27.59 o 
  -2  12  10      392.13      482.38     56.26 o 
  -1  12  10     3399.90     3299.47    163.85 o 
   0  12  10     3084.42     2958.63    150.65 o 
   1  12  10     2031.41     2046.47    133.84 o 
   2  12  10     1770.08     1722.92    103.74 o 
   3  12  10     1086.66     1245.78    124.82 o 
   4  12  10       55.35       73.29     29.99 o 
  -4  13  10      580.90      528.12    124.49 o 
  -3  13  10      265.65      347.90    110.07 o 
  -2  13  10      338.78      506.09     72.94 o 
  -1  13  10      342.55      283.27     46.32 o 
   0  13  10      718.31      821.42     75.97 o 
   1  13  10       32.85        8.76     24.18 o 
   2  13  10      223.46      237.79     39.96 o 
   3  13  10      351.68      332.83     46.58 o 
  -3  14  10       46.98       69.97     34.81 o 
  -2  14  10       84.10      112.79     36.79 o 
  -1  14  10      627.08      624.66     66.81 o 
   0  14  10       73.92       51.77     31.50 o 
   1  14  10      137.16      116.13     41.58 o 
   2  14  10      590.93      675.50    129.90 o 
  -2  15  10      509.66      496.65     77.01 o 
  -1  15  10     1014.42     1083.75    113.05 o 
   0  15  10      472.91      419.71     68.01 o 
   1  15  10     1498.55     1250.32    146.14 o 
  -8   1  11     6166.17     6128.22    405.95 o 
  -7   1  11      839.97      941.11     70.73 o 
  -6   1  11     5012.09     4522.51    695.52 o 
  -5   1  11      384.68      372.23    100.13 o 
  -4   1  11      562.03      506.10     49.76 o 
  -3   1  11       86.11       86.60     17.21 o 
  -2   1  11      768.38      719.31     42.30 o 
  -1   1  11     9825.11    10157.89    341.71 o 
   0   1  11     3352.69     3065.77    113.44 o 
   1   1  11     5237.30     5111.34    179.80 o 
   2   1  11     2450.42     2254.33     87.82 o 
   3   1  11       63.12       55.03     13.69 o 
   4   1  11     1100.39     1151.22     89.70 o 
   5   1  11      459.98      604.71     76.26 o 
   6   1  11      697.75      598.99    129.90 o 
   7   1  11       23.33      -17.78     48.71 o 
  -8   2  11      810.40      943.40     74.56 o 
  -7   2  11     2701.17     2758.99    145.29 o 
  -6   2  11      814.76      737.83    113.67 o 
  -5   2  11      980.96     1007.74    175.91 o 
  -4   2  11      638.73      619.85     57.41 o 
  -3   2  11      996.36     1040.92     74.87 o 
  -2   2  11       10.97       11.50     10.22 o 
  -1   2  11     3063.93     2907.57    109.26 o 
   0   2  11      187.39      258.31     28.48 o 
   1   2  11     4576.01     4440.87    158.47 o 
   2   2  11     1785.86     1676.37    106.25 o 
   3   2  11        9.79        7.39     18.23 o 
   4   2  11       21.38       30.47     25.04 o 
   5   2  11      289.27      294.25     38.71 o 
   6   2  11        2.60       18.64     51.42 o 
   7   2  11      526.90      500.29     80.10 o 
  -8   3  11        0.03       10.83     81.19 o 
  -7   3  11        1.63      -27.48     24.66 o 
  -6   3  11        0.44        9.92     22.02 o 
  -5   3  11        1.62        7.58     18.01 o 
  -4   3  11       14.10       15.16     18.94 o 
  -3   3  11        0.44        0.42     16.41 o 
  -2   3  11       10.23        3.20     10.94 o 
  -1   3  11       24.02       20.21     13.12 o 
   0   3  11       24.05       23.02     11.49 o 
   1   3  11       19.36       13.78     11.72 o 
   2   3  11       14.77        6.60     11.19 o 
   3   3  11        0.24        1.48     20.79 o 
   4   3  11        8.91        9.42     22.63 o 
   5   3  11        0.89        5.41     20.28 o 
   6   3  11       71.65       66.85     62.25 o 
   7   3  11        4.41       27.06     42.10 o 
  -8   4  11        5.15       80.11     27.02 o 
  -7   4  11     4579.18     4385.07    243.57 o 
  -6   4  11      527.61      562.76     54.13 o 
  -5   4  11     1930.22     1888.66    221.92 o 
  -4   4  11      308.42      261.16     30.82 o 
  -3   4  11      409.14      341.14     27.85 o 
  -2   4  11      229.77      251.85     22.44 o 
  -1   4  11      134.94      155.50     17.63 o 
   0   4  11      323.70      353.15     28.04 o 
   1   4  11     5373.05     4968.60    173.92 o 
   2   4  11     1369.48     1286.27     93.95 o 
   3   4  11       35.90       16.78     19.63 o 
   4   4  11        5.39       -4.17     19.63 o 
   5   4  11      588.33      653.34     56.39 o 
   6   4  11      146.39      183.12     36.78 o 
   7   4  11        9.80      -22.51     36.21 o 
  -8   5  11     1603.63     1416.48    270.63 o 
  -7   5  11     1833.06     1677.38    181.32 o 
  -6   5  11     1889.15     1710.01    384.30 o 
  -5   5  11      186.74      187.23     33.81 o 
  -4   5  11       84.21       75.55     17.49 o 
  -3   5  11       33.41       10.36     14.84 o 
  -2   5  11     1406.45     1420.41    106.91 o 
  -1   5  11     1952.53     1771.19     83.18 o 
   0   5  11     3416.40     3316.69    129.27 o 
   1   5  11     4429.72     3947.01    170.17 o 
   2   5  11     1912.43     1758.86    182.38 o 
   3   5  11       58.25       41.95     20.77 o 
   4   5  11       27.25       34.55     21.43 o 
   5   5  11       15.47       74.52     25.23 o 
   6   5  11        3.52       25.18     25.49 o 
   7   5  11      437.60      436.23     74.56 o 
  -8   6  11        0.88       59.54     48.71 o 
  -7   6  11        5.64       -8.12     26.79 o 
  -6   6  11        3.17      -29.32     29.77 o 
  -5   6  11        0.62      -13.53     19.14 o 
  -4   6  11       11.20       -2.57     14.55 o 
  -3   6  11       21.36       19.99     13.94 o 
  -2   6  11        1.49        7.22     12.12 o 
  -1   6  11       76.61       62.27     25.78 o 
   0   6  11       27.44       18.19     12.29 o 
   1   6  11        6.48       17.14     22.02 o 
   2   6  11       47.19       54.13     43.30 o 
   3   6  11        2.54       20.88     25.98 o 
   4   6  11       24.74       27.06     24.24 o 
   5   6  11        3.29       -1.51     27.71 o 
   6   6  11        4.34      -14.28     23.42 o 
  -7   7  11     1760.21     1592.75    219.21 o 
  -6   7  11     2662.57     2519.20    140.99 o 
  -5   7  11     1010.82     1002.78     65.87 o 
  -4   7  11     2127.22     1987.73     85.82 o 
  -3   7  11      544.30      520.19     38.20 o 
  -2   7  11      858.46      898.73     51.08 o 
  -1   7  11     1361.63     1332.39     62.96 o 
   0   7  11     5476.88     5262.18    227.73 o 
   1   7  11      873.77      829.01     67.82 o 
   2   7  11     2210.04     2108.43    128.62 o 
   3   7  11      608.59      706.19     71.52 o 
   4   7  11      439.64      512.19    108.25 o 
   5   7  11      282.65      276.34     54.13 o 
   6   7  11      558.80      399.06    100.13 o 
  -7   8  11     1426.48     1493.89    140.73 o 
  -6   8  11     1543.69     1767.06    184.03 o 
  -5   8  11       77.48       83.26     31.41 o 
  -4   8  11       42.65       16.32     16.43 o 
  -3   8  11      102.20      128.70     39.41 o 
  -2   8  11     1026.36     1137.55     59.68 o 
  -1   8  11     3045.58     3045.65    119.60 o 
   0   8  11     3046.95     3199.39    155.74 o 
   1   8  11     5424.91     5733.16    303.36 o 
   2   8  11     1102.92     1104.14    112.28 o 
   3   8  11        4.90       55.48     27.85 o 
   4   8  11       58.11       24.83     35.18 o 
   5   8  11       21.12       73.61     36.03 o 
   6   8  11      690.84      710.34     80.63 o 
  -7   9  11       17.15       -5.41     43.30 o 
  -6   9  11       32.51       30.45     59.54 o 
  -5   9  11        2.86       17.32     22.28 o 
  -4   9  11        8.88       24.29     19.92 o 
  -3   9  11      111.25       80.72     28.12 o 
  -2   9  11       65.29       73.36     19.60 o 
  -1   9  11        5.37       -2.83     20.76 o 
   0   9  11       75.89       32.95     25.49 o 
   1   9  11        0.86       -4.68     18.74 o 
   2   9  11      207.74      265.06     38.98 o 
   3   9  11       42.86       58.56     38.50 o 
   4   9  11        1.49       53.52     31.97 o 
   5   9  11        0.72       20.30     32.48 o 
  -6  10  11     1574.90     1439.76    135.32 o 
  -5  10  11       13.08       30.41     31.11 o 
  -4  10  11     1118.67     1120.94     65.38 o 
  -3  10  11     2597.21     2354.28     99.74 o 
  -2  10  11      452.52      460.52     40.04 o 
  -1  10  11      837.43      882.22     74.02 o 
   0  10  11        3.77       23.81     29.85 o 
   1  10  11      107.74      155.19     31.36 o 
   2  10  11      622.38      668.32     60.06 o 
   3  10  11      407.34      484.46     52.53 o 
   4  10  11      239.96      266.38     43.47 o 
   5  10  11      574.29      540.34     60.05 o 
  -6  11  11      191.41      161.70     56.83 o 
  -5  11  11      106.87      120.05     32.94 o 
  -4  11  11        0.05       43.46     25.23 o 
  -3  11  11        8.46       34.41     21.39 o 
  -2  11  11       67.44       99.24     32.20 o 
  -1  11  11     1898.22     1962.27    113.19 o 
   0  11  11        9.46        5.09     27.99 o 
   1  11  11     2622.88     3139.25    307.48 o 
   2  11  11      187.74      141.63     31.85 o 
   3  11  11       13.89        9.82     24.01 o 
   4  11  11       43.76       52.01     28.97 o 
  -5  12  11       22.21       33.68     31.97 o 
  -4  12  11        3.49      -24.96     22.78 o 
  -3  12  11       52.66       21.99     21.80 o 
  -2  12  11        1.19       38.32     39.45 o 
  -1  12  11      120.53       97.36     33.76 o 
   0  12  11      116.45      100.14     33.76 o 
   1  12  11        0.45       25.15     43.30 o 
   2  12  11       25.83       48.00     27.78 o 
   3  12  11       41.91       41.09     27.52 o 
   4  12  11       54.41       36.24     28.97 o 
  -4  13  11     1065.44     1124.72     77.34 o 
  -3  13  11       46.86       57.34     31.36 o 
  -2  13  11      680.11      591.24    165.09 o 
  -1  13  11      994.89      855.97     78.68 o 
   0  13  11     3779.41     3639.90    209.84 o 
   1  13  11      730.03      823.91    119.08 o 
   2  13  11     1022.13     1081.09     85.03 o 
   3  13  11      412.93      446.78     72.14 o 
  -3  14  11      234.79      267.13     92.31 o 
  -2  14  11     1013.84     1031.85     87.80 o 
  -1  14  11     3261.07     3130.65    179.38 o 
   0  14  11     1735.42     1882.44    154.09 o 
   1  14  11     1853.79     1768.15    129.90 o 
   2  14  11     1240.79     1482.65    102.29 o 
  -8   0  12      201.10      221.92     54.13 o 
  -7   0  12      289.91      227.33     48.71 o 
  -6   0  12     2756.71     2777.11    147.02 o 
  -5   0  12     3827.56     3951.22    286.87 o 
  -4   0  12     3882.77     3999.94    281.46 o 
  -3   0  12     1030.44      985.27     83.90 o 
  -2   0  12    88488.18   100255.37   4583.83 o 
  -1   0  12     6256.81     7073.98    344.46 o 
   0   0  12    30350.89    33143.89   1529.03 o 
   1   0  12     1627.15     1766.57    151.55 o 
   2   0  12       48.54       67.21     22.02 o 
   3   0  12     4206.30     5555.85    277.43 o 
   4   0  12     2881.76     2522.29    221.92 o 
   5   0  12    17101.35    15988.93   1142.07 o 
   6   0  12      727.42     1039.23    151.55 o 
   7   0  12     7738.43     7496.50    589.98 o 
  -8   1  12     1050.95     1025.76     77.83 o 
  -7   1  12      585.96      681.94     92.01 o 
  -6   1  12      399.69      488.54     49.31 o 
  -5   1  12        8.98       34.56     24.66 o 
  -4   1  12       10.64        2.71     19.14 o 
  -3   1  12       94.24       92.88     19.52 o 
  -2   1  12      113.82      155.65     21.39 o 
  -1   1  12     2739.69     2930.69    111.07 o 
   0   1  12      887.38      806.10     53.91 o 
   1   1  12     3001.95     2808.62    107.27 o 
   2   1  12     1173.34     1029.85     51.62 o 
   3   1  12        6.93       -1.08     12.74 o 
   4   1  12       17.45       35.78     19.63 o 
   5   1  12      237.34      246.54     53.58 o 
   6   1  12      915.06      779.76     91.86 o 
   7   1  12        7.16      -40.59     34.45 o 
  -8   2  12      482.44      487.14     51.56 o 
  -7   2  12      390.01      365.36     36.45 o 
  -6   2  12      334.07      310.84     41.58 o 
  -5   2  12      124.23      161.93     48.71 o 
  -4   2  12      132.19      214.12     73.07 o 
  -3   2  12        4.32       15.82     14.44 o 
  -2   2  12      194.80      184.86     25.78 o 
  -1   2  12     1867.12     1809.38     75.05 o 
   0   2  12      399.10      381.90     30.55 o 
   1   2  12     1621.09     1480.03     64.65 o 
   2   2  12      218.63      243.36     23.23 o 
   3   2  12       52.71       44.33     19.63 o 
   4   2  12      435.86      432.07     41.99 o 
   5   2  12      209.09      134.85     43.89 o 
   6   2  12       59.87       26.79     37.70 o 
   7   2  12       81.40       51.17     41.58 o 
  -8   3  12       96.19       76.55     25.98 o 
  -7   3  12       18.52        0.00     43.30 o 
  -6   3  12        0.56      -15.79     22.02 o 
  -5   3  12     1822.42     1515.14     91.62 o 
  -4   3  12     4362.23     4639.19    322.64 o 
  -3   3  12     1422.73     1330.58     71.33 o 
  -2   3  12      126.32      127.80     17.13 o 
  -1   3  12     7184.48     7375.88    253.94 o 
   0   3  12      103.27      117.84     17.88 o 
   1   3  12     4278.92     4425.18    158.47 o 
   2   3  12     1694.90     1690.74     96.49 o 
   3   3  12     1642.50     1497.30     86.28 o 
   4   3  12     2084.54     1857.15     95.97 o 
   5   3  12     3439.03     3596.62    164.68 o 
   6   3  12     1258.41     1006.60    165.09 o 
   7   3  12     2082.42     2109.63    166.19 o 
  -8   4  12      174.76      174.55     33.81 o 
  -7   4  12      966.59      959.40    143.43 o 
  -6   4  12      101.87       40.39     24.66 o 
  -5   4  12      285.16      249.56     36.21 o 
  -4   4  12      186.58      210.38     28.16 o 
  -3   4  12      117.99      110.42     20.76 o 
  -2   4  12      170.45      179.82     20.13 o 
  -1   4  12      364.21      377.53     34.37 o 
   0   4  12      970.13      929.74     46.85 o 
   1   4  12     1808.81     1646.90     68.68 o 
   2   4  12      602.37      569.44     47.64 o 
   3   4  12      107.33       98.24     25.92 o 
   4   4  12       69.30       74.28     23.81 o 
   5   4  12      205.75      188.06     33.23 o 
   6   4  12       84.43       75.00     40.05 o 
   7   4  12       94.77       73.07     42.10 o 
  -8   5  12      108.27       95.11     73.07 o 
  -7   5  12      350.26      347.61     49.31 o 
  -6   5  12       33.94       23.73     24.66 o 
  -5   5  12       12.81       18.94     22.96 o 
  -4   5  12       29.08       16.88     18.99 o 
  -3   5  12       64.25       58.20     15.39 o 
  -2   5  12      879.70      883.15     49.43 o 
  -1   5  12      260.31      239.60     49.42 o 
   0   5  12      682.77      653.03     43.89 o 
   1   5  12     1644.81     1600.09     82.85 o 
   2   5  12      279.79      336.72     37.37 o 
   3   5  12       54.16       54.19     22.98 o 
   4   5  12      111.15      115.15     30.97 o 
   5   5  12        2.34       -1.85     21.43 o 
   6   5  12      259.89      255.82     52.64 o 
  -7   6  12        5.23       21.65     28.51 o 
  -6   6  12       35.60        6.19     32.48 o 
  -5   6  12     2442.11     2413.98    132.00 o 
  -4   6  12     1931.32     1972.76     96.71 o 
  -3   6  12     3082.96     3227.71    126.63 o 
  -2   6  12     3299.65     2915.11    114.90 o 
  -1   6  12     3867.08     3901.22    165.62 o 
   0   6  12     4229.64     4217.25    172.51 o 
   1   6  12     2088.28     2131.04    178.62 o 
   2   6  12        0.90       30.16     27.06 o 
   3   6  12     2344.18     2527.55    150.27 o 
   4   6  12     2066.56     1992.10    132.63 o 
   5   6  12      720.97      692.63     61.31 o 
   6   6  12     8308.06     8172.13    661.07 o 
  -7   7  12      998.03      885.19    102.84 o 
  -6   7  12      668.81      596.66     62.37 o 
  -5   7  12      184.66      189.44     35.02 o 
  -4   7  12      108.13      142.54     28.91 o 
  -3   7  12      245.43      247.13     62.08 o 
  -2   7  12     2216.88     2092.78    100.78 o 
  -1   7  12       33.32        3.42     13.22 o 
   0   7  12     2716.26     2557.57    297.69 o 
   1   7  12     2037.70     2037.05    127.13 o 
   2   7  12      783.27      738.86     81.19 o 
   3   7  12      131.86       90.74     31.04 o 
   4   7  12      287.34      243.49     46.01 o 
   5   7  12        9.82       17.68     28.51 o 
   6   7  12       13.39       76.92     36.21 o 
  -7   8  12      176.22      213.34     45.93 o 
  -6   8  12        3.71       32.48     26.79 o 
  -5   8  12       12.23       17.01     32.48 o 
  -4   8  12        0.94       22.81     18.37 o 
  -3   8  12      669.80      641.82     45.40 o 
  -2   8  12      185.17      188.23     39.26 o 
  -1   8  12      348.74      344.47     31.20 o 
   0   8  12     1058.06     1016.33     90.93 o 
   1   8  12      427.87      497.76     95.64 o 
   2   8  12      144.89      168.14     29.99 o 
   3   8  12       21.02      -18.17     23.66 o 
   4   8  12       48.38       44.80     31.97 o 
   5   8  12       74.94      109.28     36.88 o 
   6   8  12      220.93      247.30     67.66 o 
  -6   9  12     1601.67     1506.31    170.50 o 
  -5   9  12     1420.63     1552.97    143.43 o 
  -4   9  12      547.25      459.02     40.34 o 
  -3   9  12     4302.70     4631.53    255.47 o 
  -2   9  12     2810.54     2912.48    164.84 o 
  -1   9  12     3699.25     3431.71    168.07 o 
   0   9  12     1084.45     1090.36     94.77 o 
   1   9  12      440.22      407.72     57.04 o 
   2   9  12        0.88       -2.04     31.10 o 
   3   9  12      625.26      585.74     55.76 o 
   4   9  12     2697.37     2607.79    184.03 o 
   5   9  12     4610.10     4509.57    397.83 o 
  -6  10  12     1000.27      878.00     78.39 o 
  -5  10  12      418.29      442.18     53.97 o 
  -4  10  12        9.03       58.50     22.40 o 
  -3  10  12      338.25      283.58     36.18 o 
  -2  10  12      159.74      115.54     32.20 o 
  -1  10  12     1065.63     1078.78     86.34 o 
   0  10  12      134.16      106.09     36.03 o 
   1  10  12     1708.06     1517.32    251.69 o 
   2  10  12      290.47      312.61     41.73 o 
   3  10  12      138.45      126.84     39.00 o 
   4  10  12      518.57      526.23     57.35 o 
   5  10  12        4.49       -0.90     26.93 o 
  -5  11  12       10.75       11.09     25.23 o 
  -4  11  12      107.75      135.36     54.69 o 
  -3  11  12       51.09       42.66     21.80 o 
  -2  11  12       20.99       18.30     26.18 o 
  -1  11  12      306.71      281.14     45.97 o 
   0  11  12       71.63      118.85     35.13 o 
   1  11  12        1.07       66.15     35.18 o 
   2  11  12      167.74      201.93     41.58 o 
   3  11  12        2.26       10.29     24.61 o 
   4  11  12      103.40       94.49     43.96 o 
  -5  12  12      557.94      500.40     64.95 o 
  -4  12  12      768.51      796.86     66.05 o 
  -3  12  12     1470.75     1432.31    138.26 o 
  -2  12  12     2442.36     2272.21    138.04 o 
  -1  12  12      293.81      319.07     49.23 o 
   0  12  12     1862.31     1723.57    112.88 o 
   1  12  12      729.83      760.64     85.80 o 
   2  12  12       11.46       36.69     33.81 o 
   3  12  12     1553.15     1557.07    103.75 o 
  -4  13  12      120.22      121.16     49.31 o 
  -3  13  12       24.60       28.71     28.97 o 
  -2  13  12     2109.44     2065.60    244.15 o 
  -1  13  12        4.78      -10.26     25.89 o 
   0  13  12     2012.48     2034.63    123.97 o 
   1  13  12      738.25      769.15    181.32 o 
   2  13  12      809.97      891.70     93.12 o 
  -2  14  12       21.41       50.67     36.18 o 
  -1  14  12      292.41      363.61     53.34 o 
   0  14  12      342.00      361.47     55.14 o 
   1  14  12      289.66      310.81     94.72 o 
  -8   1  13      511.13      556.72     56.83 o 
  -7   1  13      491.68      568.33     53.58 o 
  -6   1  13        5.05       18.70     18.80 o 
  -5   1  13      222.62      205.25     36.21 o 
  -4   1  13      306.34      279.03     40.05 o 
  -3   1  13     2994.83     2861.66    111.07 o 
  -2   1  13     3206.19     3109.69    118.48 o 
  -1   1  13      454.18      462.73     35.77 o 
   0   1  13     4099.93     4347.56    158.02 o 
   1   1  13     3974.55     3930.48    144.89 o 
   2   1  13      788.83      770.74     45.56 o 
   3   1  13       32.82       10.83     17.68 o 
   4   1  13     2434.32     2178.70    143.49 o 
   5   1  13      226.68      134.19     46.01 o 
   6   1  13     1616.22     1339.40    128.17 o 
   7   1  13      314.76      192.59     58.49 o 
  -8   2  13      916.90      965.43    159.67 o 
  -7   2  13      555.04      570.37     70.36 o 
  -6   2  13      201.33      229.05     37.89 o 
  -5   2  13      110.51      120.49     25.98 o 
  -4   2  13        3.57        4.74     17.51 o 
  -3   2  13     1316.39     1222.51     64.63 o 
  -2   2  13       69.94       74.24     17.88 o 
  -1   2  13     1740.75     1832.19    128.12 o 
   0   2  13     3290.62     3455.32    129.62 o 
   1   2  13     3459.94     3300.25    123.33 o 
   2   2  13       18.54        4.91     13.49 o 
   3   2  13      265.56      269.23     34.20 o 
   4   2  13      122.13      105.34     24.95 o 
   5   2  13      314.40      275.46     55.40 o 
   6   2  13      313.66      289.78     59.23 o 
  -8   3  13        3.47      -40.59     27.06 o 
  -7   3  13        0.02      -22.42     25.98 o 
  -6   3  13       10.35        5.86     22.02 o 
  -5   3  13       10.20        8.36     32.48 o 
  -4   3  13        5.18        8.76     12.51 o 
  -3   3  13        5.81      -11.60     20.23 o 
  -2   3  13       21.12       12.74     14.80 o 
  -1   3  13       33.67       33.43     14.80 o 
   0   3  13        0.37       -9.42     12.12 o 
   1   3  13        0.05       -7.94     11.49 o 
   2   3  13       25.64       47.30     21.43 o 
   3   3  13       33.26       22.60     19.63 o 
   4   3  13       17.26       11.28     19.63 o 
   5   3  13        0.71       12.42     32.36 o 
   6   3  13       24.51       10.54     36.21 o 
  -8   4  13      756.56      844.11     92.01 o 
  -7   4  13      911.68      810.92    100.13 o 
  -6   4  13       12.34       28.73     22.95 o 
  -5   4  13      666.53      714.62     60.88 o 
  -4   4  13      340.49      273.48     32.07 o 
  -3   4  13     1699.90     1724.45     83.61 o 
  -2   4  13      321.03      318.65     30.05 o 
  -1   4  13     1146.18     1053.38     53.65 o 
   0   4  13     4249.78     4037.93    146.35 o 
   1   4  13     1410.15     1363.17     74.83 o 
   2   4  13       70.76       73.81     24.70 o 
   3   4  13      580.97      588.61     50.85 o 
   4   4  13       31.65        9.89     20.76 o 
   5   4  13     1797.02     1756.44    104.20 o 
   6   4  13       41.19       18.94     38.27 o 
  -7   5  13      203.13      299.54     92.01 o 
  -6   5  13      203.89      124.57     59.54 o 
  -5   5  13      777.86      775.02     86.60 o 
  -4   5  13      410.63      373.44     38.44 o 
  -3   5  13     1614.15     1415.93     83.69 o 
  -2   5  13     1476.65     1490.95    199.22 o 
  -1   5  13      688.02      801.24     52.93 o 
   0   5  13     2705.74     2655.21    147.28 o 
   1   5  13     1207.50     1333.80    281.46 o 
   2   5  13        3.94       29.77     23.66 o 
   3   5  13      157.64      153.28     32.30 o 
   4   5  13      433.85      370.02     44.42 o 
   5   5  13      812.73      775.37     65.87 o 
   6   5  13      910.28      829.23     98.63 o 
  -7   6  13        4.74      -17.01     25.98 o 
  -6   6  13        0.77       -5.41     24.66 o 
  -5   6  13       22.20      -18.21     20.79 o 
  -4   6  13        5.86        6.13     21.52 o 
  -3   6  13        0.36        8.74     16.63 o 
  -2   6  13       67.00       35.24     15.74 o 
  -1   6  13       30.48       42.73     16.90 o 
   0   6  13       37.50       69.01     48.71 o 
   1   6  13        5.83       28.61     29.77 o 
   2   6  13        7.96       23.97     25.98 o 
   3   6  13        8.23       27.06     25.98 o 
   4   6  13        0.12      -17.49     22.95 o 
   5   6  13       45.22       75.48     31.97 o 
   6   6  13       10.69       19.42     31.04 o 
  -7   7  13     1304.43     1214.05    146.14 o 
  -6   7  13       98.72       62.25     30.62 o 
  -5   7  13        1.40        3.33     32.48 o 
  -4   7  13      548.92      627.75     50.85 o 
  -3   7  13       75.99       62.11     18.72 o 
  -2   7  13     4843.57     4536.65    193.50 o 
  -1   7  13      599.36      604.17     41.26 o 
   0   7  13     4504.01     4286.29    232.57 o 
   1   7  13     3134.22     3039.90    373.47 o 
   2   7  13      997.66     1004.11     89.72 o 
   3   7  13       28.39       12.86     27.85 o 
   4   7  13      230.08      244.62     46.82 o 
   5   7  13      284.36      254.42     49.06 o 
   6   7  13      331.50      455.79     70.36 o 
  -6   8  13      390.15      331.80    113.67 o 
  -5   8  13      904.08      860.18    129.90 o 
  -4   8  13      393.81      324.83     42.08 o 
  -3   8  13     2530.80     2505.23    104.68 o 
  -2   8  13     1208.67     1211.89     65.02 o 
  -1   8  13     1056.56     1278.31     93.03 o 
   0   8  13      981.44     1095.79    154.26 o 
   1   8  13      359.58      436.52     64.95 o 
   2   8  13       33.11      101.75     31.64 o 
   3   8  13      130.04      100.68     37.70 o 
   4   8  13     2443.89     2298.45    145.53 o 
   5   8  13      347.73      434.52     62.37 o 
  -6   9  13        3.01        5.41     30.62 o 
  -5   9  13      158.03      111.67     35.02 o 
  -4   9  13        4.87       -7.80     21.13 o 
  -3   9  13        1.38        3.77     17.73 o 
  -2   9  13        0.28      -18.24     16.08 o 
  -1   9  13       43.03       39.69     27.23 o 
   0   9  13        8.49      -14.69     25.98 o 
   1   9  13       30.43       28.08     29.91 o 
   2   9  13      316.08      259.09     48.01 o 
   3   9  13       88.56       56.28     28.43 o 
   4   9  13      137.53       93.10     36.03 o 
   5   9  13       27.44       41.02     35.02 o 
  -6  10  13      246.48      294.62     56.83 o 
  -5  10  13     2717.56     2776.03    154.12 o 
  -4  10  13     1239.37     1232.78     71.19 o 
  -3  10  13      106.35      108.35     23.91 o 
  -2  10  13       40.99       34.31     28.43 o 
  -1  10  13     2098.22     2152.81    121.52 o 
   0  10  13      195.76      272.61     51.96 o 
   1  10  13     5405.32     5249.40    282.18 o 
   2  10  13      911.68      884.47     88.42 o 
   3  10  13       30.80       66.17     29.82 o 
   4  10  13      861.32      927.87     78.40 o 
  -5  11  13      468.10      510.51     64.95 o 
  -4  11  13       77.83      132.30     35.94 o 
  -3  11  13     1062.99      943.20     85.81 o 
  -2  11  13        6.22       49.40     35.56 o 
  -1  11  13      120.40       85.12     33.41 o 
   0  11  13     1083.60     1068.72    330.17 o 
   1  11  13      136.43      127.08     40.98 o 
   2  11  13       24.26       98.20     36.88 o 
   3  11  13       48.74       81.19     30.19 o 
   4  11  13        3.33        6.89     27.78 o 
  -4  12  13        1.16       -1.20     32.47 o 
  -3  12  13       22.16       39.06     31.36 o 
  -2  12  13       93.41       49.92     30.48 o 
  -1  12  13       80.45      104.37     36.72 o 
   0  12  13       46.30       33.68     33.81 o 
   1  12  13        3.72       16.87     56.83 o 
   2  12  13       30.12       19.42     31.04 o 
   3  12  13       27.56       -9.32     31.97 o 
  -3  13  13       18.04       35.61     34.20 o 
  -2  13  13     3839.96     3790.68    190.26 o 
  -1  13  13      263.33      229.46     45.58 o 
   0  13  13     2325.30     2380.72    235.45 o 
   1  13  13      797.16      873.10     94.87 o 
   2  13  13      400.69      495.22     71.09 o 
  -1  14  13      611.96      716.14     75.86 o 
   0  14  13      212.49      253.46     55.89 o 
  -8   0  14     2616.91     2414.04    189.44 o 
  -7   0  14      981.24     1033.81     97.43 o 
  -6   0  14     3529.48     3642.70    276.04 o 
  -5   0  14     9289.27     8752.23    584.56 o 
  -4   0  14     4849.37     5147.42    357.23 o 
  -3   0  14      685.54      653.92     83.90 o 
  -2   0  14     1064.02     1193.50     86.99 o 
  -1   0  14      967.97      998.11     76.72 o 
   0   0  14      318.08      446.06     50.72 o 
   1   0  14     6187.34     6582.97    325.21 o 
   2   0  14     9443.94    10010.58    481.61 o 
   3   0  14     4889.46     4860.55    384.30 o 
   4   0  14     3777.83     3323.36    281.46 o 
   5   0  14     2435.01     2305.78    221.92 o 
   6   0  14      355.05      335.58     92.01 o 
  -8   1  14       19.96       60.62     28.51 o 
  -7   1  14       94.52       85.41     37.89 o 
  -6   1  14       73.96       56.45     25.98 o 
  -5   1  14      640.13      497.96     75.78 o 
  -4   1  14      778.24      706.47     54.49 o 
  -3   1  14     1495.18     1424.91     77.34 o 
  -2   1  14       64.59       79.57     18.21 o 
  -1   1  14      421.25      453.56     36.25 o 
   0   1  14      398.63      460.09     35.60 o 
   1   1  14        6.15        1.14     16.41 o 
   2   1  14      235.85      260.48     27.23 o 
   3   1  14      100.24       96.31     24.18 o 
   4   1  14     1851.89     1587.00    123.29 o 
   5   1  14       10.15       48.71     51.42 o 
   6   1  14      584.68      500.40     78.39 o 
  -8   2  14      102.84      161.92     32.36 o 
  -7   2  14       51.99       50.52     28.51 o 
  -6   2  14      128.01       92.01     27.02 o 
  -5   2  14      134.50      110.96     30.62 o 
  -4   2  14      113.02      127.59     25.72 o 
  -3   2  14      984.65      842.79     64.06 o 
  -2   2  14      137.51      139.74     32.03 o 
  -1   2  14        8.64       -2.15     13.94 o 
   0   2  14      625.62      761.51     47.68 o 
   1   2  14      260.95      225.62     28.91 o 
   2   2  14       24.10        0.00     16.90 o 
   3   2  14      193.79      223.89     33.23 o 
   4   2  14       39.46       43.30     23.63 o 
   5   2  14        7.40      -22.73     28.51 o 
   6   2  14      111.85      129.90     49.76 o 
  -7   3  14      574.19      481.40     57.03 o 
  -6   3  14     6271.88     5985.47    527.73 o 
  -5   3  14      348.20      292.40     92.01 o 
  -4   3  14     1527.73     1507.32     92.47 o 
  -3   3  14      201.67      234.74     27.45 o 
  -2   3  14     1377.31     1420.41     66.24 o 
  -1   3  14     1227.74     1448.64     66.26 o 
   0   3  14     1320.05     1421.17     66.29 o 
   1   3  14     2504.72     2612.61    102.17 o 
   2   3  14      108.68      129.27     40.97 o 
   3   3  14     6526.04     6385.15    268.13 o 
   4   3  14        8.21       31.52     21.13 o 
   5   3  14     1555.66     1396.80    126.30 o 
   6   3  14       30.53       51.55     40.05 o 
  -7   4  14       35.43      -10.83     48.71 o 
  -6   4  14       91.10       97.10     67.66 o 
  -5   4  14     1108.55      969.13     70.04 o 
  -4   4  14       46.01       61.78     24.99 o 
  -3   4  14     1084.21     1029.48    135.49 o 
  -2   4  14      187.44      212.11     30.82 o 
  -1   4  14       82.59       85.68     20.07 o 
   0   4  14      890.74      885.20     49.67 o 
   1   4  14      118.13       78.50     28.70 o 
   2   4  14      107.60      123.50     38.51 o 
   3   4  14       31.06       47.96     22.44 o 
   4   4  14       22.11       54.73     28.21 o 
   5   4  14      563.24      479.97     50.47 o 
   6   4  14       55.29       45.76     62.25 o 
  -7   5  14       38.61      -11.50     56.83 o 
  -6   5  14      233.49      173.58     46.01 o 
  -5   5  14      431.13      433.01     50.72 o 
  -4   5  14      262.38      276.95     34.09 o 
  -3   5  14      388.87      373.31     53.54 o 
  -2   5  14       24.96       12.43     14.27 o 
  -1   5  14       61.67       62.51     19.71 o 
   0   5  14      124.30      103.01     30.58 o 
   1   5  14      113.40       61.13     40.59 o 
   2   5  14      121.62       91.11     31.97 o 
   3   5  14        8.64       15.16     27.02 o 
   4   5  14      328.66      329.66     47.08 o 
   5   5  14      575.75      627.71     96.99 o 
   6   5  14        6.23       21.65     42.10 o 
  -7   6  14     1650.76     1476.01    211.09 o 
  -6   6  14     1916.74     1889.19    175.91 o 
  -5   6  14      958.66      920.29     71.52 o 
  -4   6  14     3155.65     3176.85    141.75 o 
  -3   6  14       16.78        1.42     22.02 o 
  -2   6  14       81.63       89.04     21.41 o 
  -1   6  14      634.17      690.89     46.09 o 
   0   6  14     1116.11     1269.43    103.92 o 
   1   6  14     1630.26     1450.49    151.55 o 
   2   6  14     2047.52     1793.89    116.91 o 
   3   6  14     1624.79     1653.42    200.27 o 
   4   6  14     4508.61     4172.67    229.64 o 
   5   6  14      105.70      116.31     36.03 o 
  -7   7  14       29.56      -22.73     28.51 o 
  -6   7  14      152.15       87.80     33.81 o 
  -5   7  14      213.46      147.59     33.81 o 
  -4   7  14     1157.31     1009.36     98.89 o 
  -3   7  14      632.07      608.67     48.44 o 
  -2   7  14      670.87      704.61     45.77 o 
  -1   7  14      581.54      618.15    119.08 o 
   0   7  14      859.65      915.96     86.99 o 
   1   7  14       89.57       70.36     33.81 o 
   2   7  14       94.42      105.85     31.97 o 
   3   7  14       64.19      101.42     35.02 o 
   4   7  14      259.86      349.84     55.89 o 
   5   7  14      334.30      376.19     58.07 o 
  -6   8  14      114.48      112.46     33.81 o 
  -5   8  14      569.80      475.40     54.61 o 
  -4   8  14      201.51      209.94     38.55 o 
  -3   8  14       73.66       62.71     22.92 o 
  -2   8  14      263.87      221.37     27.26 o 
  -1   8  14        6.18        2.32     25.98 o 
   0   8  14        2.28        8.66     27.02 o 
   1   8  14        0.10       17.59     27.85 o 
   2   8  14      288.85      322.10     64.95 o 
   3   8  14       50.29       88.23     48.71 o 
   4   8  14      443.16      484.26     64.95 o 
   5   8  14      126.95      214.00     50.72 o 
  -6   9  14      613.50      565.25     64.73 o 
  -5   9  14     4966.82     5244.65    330.17 o 
  -4   9  14       24.07       11.05     39.60 o 
  -3   9  14     1165.17     1134.95     70.25 o 
  -2   9  14      708.61      682.12     68.11 o 
  -1   9  14     1281.78     1228.54     92.31 o 
   0   9  14      253.09      269.22     51.96 o 
   1   9  14      388.86      354.12     58.49 o 
   2   9  14     7303.35     7327.23    375.83 o 
   3   9  14     1199.88     1241.84    110.11 o 
   4   9  14      461.09      410.37     62.08 o 
  -5  10  14      558.59      484.56     57.04 o 
  -4  10  14     1186.36      975.18     74.21 o 
  -3  10  14      370.88      381.57     38.39 o 
  -2  10  14      243.89      235.95     42.85 o 
  -1  10  14      588.05      553.89     62.85 o 
   0  10  14      335.87      376.95     62.37 o 
   1  10  14      105.66      102.84     43.30 o 
   2  10  14     1102.23     1051.23     98.13 o 
   3  10  14      662.45      690.05     80.63 o 
   4  10  14       87.72      119.08     33.42 o 
  -5  11  14      300.33      262.42     56.83 o 
  -4  11  14        1.56        2.41     24.61 o 
  -3  11  14      162.81      145.87     37.48 o 
  -2  11  14       93.93       83.65     35.41 o 
  -1  11  14        7.86       15.64     29.76 o 
   0  11  14       16.32      134.47    175.91 o 
   1  11  14      208.39      245.60     50.72 o 
   2  11  14      668.74      635.44     77.94 o 
   3  11  14        9.87        4.78     31.04 o 
  -4  12  14      470.85      489.27     92.01 o 
  -3  12  14       29.99       45.49     32.67 o 
  -2  12  14        6.79       27.08     32.20 o 
  -1  12  14      182.43      114.30     38.08 o 
   0  12  14      313.14      265.76     53.06 o 
   1  12  14     1067.15     1073.03    105.06 o 
   2  12  14     1189.12     1353.16    122.24 o 
  -2  13  14      451.87      513.51     78.65 o 
  -1  13  14      284.09      316.91     69.47 o 
   0  13  14      714.94      875.49    460.07 o 
   1  13  14       42.43       88.96     81.19 o 
  -7   1  15     2435.84     2250.29    134.91 o 
  -6   1  15     1060.53      957.72    108.37 o 
  -5   1  15     3597.84     3191.16    400.54 o 
  -4   1  15     6510.40     6179.49    251.50 o 
  -3   1  15      439.28      492.94     39.05 o 
  -2   1  15      356.80      407.70     36.16 o 
  -1   1  15     1101.34     1133.36     73.44 o 
   0   1  15       79.45       86.32     20.38 o 
   1   1  15     1404.81     1373.54     66.78 o 
   2   1  15     1820.00     1813.29     85.16 o 
   3   1  15      585.30      538.66     51.70 o 
   4   1  15     1990.33     1706.02    124.34 o 
   5   1  15     1259.46     1117.07    110.96 o 
   6   1  15      337.46      220.68     78.48 o 
  -7   2  15      259.81      285.05     45.45 o 
  -6   2  15     1410.39     1289.84     86.99 o 
  -5   2  15      946.09      942.60     81.69 o 
  -4   2  15     2610.27     2620.08    122.42 o 
  -3   2  15     2119.38     2154.27    100.78 o 
  -2   2  15      586.98      593.15     57.95 o 
  -1   2  15       68.03       87.38     23.44 o 
   0   2  15       44.86       44.03     17.43 o 
   1   2  15       31.38       39.59     16.80 o 
   2   2  15      246.57      211.52     34.09 o 
   3   2  15     1642.47     1609.76     92.78 o 
   4   2  15      404.78      473.28     66.90 o 
   5   2  15      894.68      891.48    148.85 o 
   6   2  15        2.61      -52.77     35.18 o 
  -7   3  15        1.90       71.64     31.04 o 
  -6   3  15        0.72       21.65     22.95 o 
  -5   3  15        6.85       -4.33     18.94 o 
  -4   3  15        0.11       -7.04     19.64 o 
  -3   3  15       15.43       70.80     20.64 o 
  -2   3  15        0.42       16.79     16.80 o 
  -1   3  15       18.28       26.76     16.80 o 
   0   3  15        0.49       59.85     18.45 o 
   1   3  15       17.03       43.23     21.43 o 
   2   3  15        8.65       17.63     20.40 o 
   3   3  15        6.97        6.93     20.07 o 
   4   3  15        3.15      -22.25     20.28 o 
   5   3  15       65.26       56.45     40.59 o 
   6   3  15        3.58       22.17     40.05 o 
  -7   4  15      372.28      381.39     50.72 o 
  -6   4  15      590.64      569.41     58.49 o 
  -5   4  15     2824.96     2707.38    147.02 o 
  -4   4  15     1763.82     1804.19     92.71 o 
  -3   4  15     3022.24     3017.07    362.84 o 
  -2   4  15       53.17       19.71     19.63 o 
  -1   4  15       16.54       10.41     16.63 o 
   0   4  15       12.47       26.23     16.63 o 
   1   4  15      258.43      313.39     39.97 o 
   2   4  15     2301.39     2374.65    116.40 o 
   3   4  15      752.66      698.02     58.48 o 
   4   4  15      685.95      711.26     62.65 o 
   5   4  15      708.59      722.49    192.15 o 
   6   4  15       42.56       78.69     86.60 o 
  -7   5  15      862.50      787.81     72.81 o 
  -6   5  15     1237.77     1004.05    297.69 o 
  -5   5  15     2343.47     2281.03    267.93 o 
  -4   5  15     2342.71     2338.41    167.16 o 
  -3   5  15     1111.05     1124.97    115.02 o 
  -2   5  15        6.27       32.82     17.54 o 
  -1   5  15      103.32       97.43     42.10 o 
   0   5  15      185.33      128.36     38.97 o 
   1   5  15      772.34      727.92     74.00 o 
   2   5  15     1918.60     1710.25    115.71 o 
   3   5  15      661.99      704.43     75.09 o 
   4   5  15     2248.18     2199.65    370.77 o 
   5   5  15      158.26      211.14     44.04 o 
  -7   6  15       12.82       44.26     32.36 o 
  -6   6  15        0.12      -32.89     29.77 o 
  -5   6  15        0.02       14.16     32.48 o 
  -4   6  15       22.39       24.82     28.81 o 
  -3   6  15        4.77       24.97     17.54 o 
  -2   6  15       10.92        7.50     14.53 o 
  -1   6  15        6.50       19.15     19.82 o 
   0   6  15       42.02       15.16     27.02 o 
   1   6  15        0.32      -10.05     25.98 o 
   2   6  15        0.15       -5.00     22.95 o 
   3   6  15       57.64       90.31     32.73 o 
   4   6  15        7.92      -17.49     24.66 o 
   5   6  15        7.28       31.52     32.36 o 
  -6   7  15     1200.09     1180.81     88.42 o 
  -5   7  15     1944.93     2051.44    143.43 o 
  -4   7  15     3549.87     3244.30    211.27 o 
  -3   7  15     4026.55     4045.32    254.37 o 
  -2   7  15      243.02      263.89     30.86 o 
  -1   7  15      307.44      248.98     59.54 o 
   0   7  15      441.25      406.03    100.13 o 
   1   7  15      352.38      403.14     58.07 o 
   2   7  15      285.95      316.90     59.54 o 
   3   7  15      636.91      717.05    113.67 o 
   4   7  15     2436.08     2437.57    338.29 o 
   5   7  15      361.10      394.24     61.00 o 
  -6   8  15      548.49      415.01     54.61 o 
  -5   8  15     3079.13     3196.26    414.07 o 
  -4   8  15     1485.48     1635.75    164.84 o 
  -3   8  15      478.57      549.64     48.44 o 
  -2   8  15       70.35       44.50     33.81 o 
  -1   8  15       98.49       87.17     35.02 o 
   0   8  15      114.53       80.38     37.70 o 
   1   8  15     1094.27     1207.59    156.97 o 
   2   8  15     3062.23     3324.67    311.23 o 
   3   8  15      376.51      345.15     86.60 o 
   4   8  15     1081.41     1049.20     98.63 o 
  -5   9  15       44.16       21.65     27.06 o 
  -4   9  15       18.35        3.55     22.92 o 
  -3   9  15       13.21       17.63     20.40 o 
  -2   9  15       45.93        9.87     31.04 o 
  -1   9  15       12.00      -17.59     48.71 o 
   0   9  15       55.10      -28.87     29.77 o 
   1   9  15        1.04      -38.97     25.98 o 
   2   9  15        8.04       -4.14     32.48 o 
   3   9  15      155.95      122.28     40.05 o 
   4   9  15       23.53       37.60     46.01 o 
  -5  10  15        7.00       -2.37     29.91 o 
  -4  10  15     2994.07     2724.29    130.58 o 
  -3  10  15      401.90      425.45     66.90 o 
  -2  10  15     1340.20     1235.67    183.34 o 
  -1  10  15      455.37      492.64     67.62 o 
   0  10  15     1099.40     1058.17    101.09 o 
   1  10  15     2231.36     2403.82    157.15 o 
   2  10  15     2053.39     1937.79    138.18 o 
   3  10  15     2411.22     2460.15    219.21 o 
  -4  11  15      336.81      388.55     45.31 o 
  -3  11  15      238.90      291.18     54.61 o 
  -2  11  15        7.75       43.26     34.09 o 
  -1  11  15       18.69       72.53     43.30 o 
   0  11  15      400.88      399.36    113.67 o 
   1  11  15      127.16      177.78     62.25 o 
   2  11  15      987.62     1031.43    221.92 o 
   3  11  15       60.09       21.08     35.02 o 
  -3  12  15       41.50       24.36     34.45 o 
  -2  12  15        0.00       22.88     28.72 o 
  -1  12  15        4.36       39.43     38.97 o 
   0  12  15       66.31      120.43     45.45 o 
   1  12  15       30.20       30.58     37.70 o 
   2  12  15        0.60      -32.48     29.05 o 
  -1  13  15       69.64      118.84     42.90 o 
  -7   0  16      933.37      968.86    108.25 o 
  -6   0  16       28.78      102.84     48.71 o 
  -5   0  16      406.02      422.19     75.78 o 
  -4   0  16     1790.49     1838.09    117.91 o 
  -3   0  16        1.72      -34.42     22.95 o 
  -2   0  16     1256.92     1467.86    102.72 o 
  -1   0  16    18890.15    21343.58    999.06 o 
   0   0  16      795.37      851.99     75.40 o 
   1   0  16     3532.35     3793.07    203.45 o 
   2   0  16     4359.79     4417.78    233.50 o 
   3   0  16       28.76       10.83     48.71 o 
   4   0  16     1540.63     1732.04    205.68 o 
   5   0  16      838.89      784.83    135.32 o 
   6   0  16     3373.23     3106.85    286.87 o 
  -7   1  16     1129.02      935.89     79.29 o 
  -6   1  16      275.14      226.00     43.89 o 
  -5   1  16      762.73      652.43     66.90 o 
  -4   1  16     1043.35      977.28     69.47 o 
  -3   1  16       43.77       15.81     17.49 o 
  -2   1  16       15.75      -11.23     17.07 o 
  -1   1  16      118.42      176.62     26.79 o 
   0   1  16      228.91      216.04     28.85 o 
   1   1  16      634.63      699.62     48.26 o 
   2   1  16      574.37      619.24     53.33 o 
   3   1  16     1541.13     1666.56    137.62 o 
   4   1  16      180.06      191.48     47.73 o 
   5   1  16      303.96      134.45     47.73 o 
  -7   2  16       94.04       86.50     48.71 o 
  -6   2  16      262.87      283.92     42.90 o 
  -5   2  16      504.97      498.02     57.41 o 
  -4   2  16     1006.60      913.13    111.89 o 
  -3   2  16       13.67      -22.42     14.95 o 
  -2   2  16       94.65       61.72     21.11 o 
  -1   2  16      271.94      217.41     33.07 o 
   0   2  16      459.97      515.39     41.17 o 
   1   2  16       82.16      102.49     23.44 o 
   2   2  16      517.78      533.93     73.17 o 
   3   2  16       72.09       71.35     24.76 o 
   4   2  16      707.54      677.68    159.67 o 
   5   2  16      345.77      372.16     67.62 o 
  -7   3  16      874.33      758.47     71.52 o 
  -6   3  16      149.52      185.84     35.02 o 
  -5   3  16       48.53       46.63     43.30 o 
  -4   3  16      240.38      238.52     34.81 o 
  -3   3  16     1837.40     1966.45     86.72 o 
  -2   3  16     1245.20     1389.79     67.72 o 
  -1   3  16      579.27      625.92     44.50 o 
   0   3  16      215.15      217.77     26.62 o 
   1   3  16     2618.57     2692.39    134.69 o 
   2   3  16      123.90      125.05     31.85 o 
   3   3  16      519.09      445.96     48.48 o 
   4   3  16       27.03       -0.32     32.36 o 
   5   3  16      503.75      554.06    132.61 o 
  -7   4  16      182.78      137.29     59.54 o 
  -6   4  16      285.48      175.22     36.21 o 
  -5   4  16      734.38      663.92     73.07 o 
  -4   4  16      745.21      715.68     54.48 o 
  -3   4  16      356.23      328.53     39.83 o 
  -2   4  16        3.36        1.13     19.12 o 
  -1   4  16        2.64      -23.15     23.89 o 
   0   4  16      600.48      563.08     67.62 o 
   1   4  16        6.86      -26.29     23.66 o 
   2   4  16     1199.07     1183.56     97.43 o 
   3   4  16      192.73      224.19     41.58 o 
   4   4  16     1152.48     1085.88     96.03 o 
   5   4  16       72.69       59.54     42.10 o 
  -7   5  16      236.84      215.57     42.90 o 
  -6   5  16       46.25       81.51     31.04 o 
  -5   5  16      448.89      460.55     50.72 o 
  -4   5  16      185.26      201.96     29.23 o 
  -3   5  16      109.04      122.52     36.19 o 
  -2   5  16       84.26       62.95     25.23 o 
  -1   5  16      170.55      164.33     29.40 o 
   0   5  16      142.93      123.20     36.88 o 
   1   5  16      152.52      151.32     40.98 o 
   2   5  16      622.43      689.02     73.97 o 
   3   5  16      473.98      599.33     67.08 o 
   4   5  16      112.32      162.18     37.60 o 
   5   5  16        7.51       32.48     54.13 o 
  -6   6  16        3.73      -16.65     29.77 o 
  -5   6  16      209.50      163.65     35.02 o 
  -4   6  16      105.24      100.00     25.59 o 
  -3   6  16      414.77      450.81     73.07 o 
  -2   6  16     2903.15     2936.10    133.26 o 
  -1   6  16      486.44      418.31     62.37 o 
   0   6  16     1014.18      989.00     94.77 o 
   1   6  16     2915.17     3014.96    186.74 o 
   2   6  16      393.61      365.78     55.89 o 
   3   6  16      488.82      541.78    135.32 o 
   4   6  16        0.89       -0.68     37.89 o 
   5   6  16       72.81      124.74     40.05 o 
  -6   7  16      516.44      484.96     58.49 o 
  -5   7  16     1491.93     1346.65    132.61 o 
  -4   7  16      731.00      669.10     87.54 o 
  -3   7  16      619.34      611.42     50.01 o 
  -2   7  16      144.61      112.31     24.95 o 
  -1   7  16      218.25      231.20     56.83 o 
   0   7  16       16.14      -18.40     27.02 o 
   1   7  16      779.49      813.95    110.96 o 
   2   7  16      839.17      874.01     88.42 o 
   3   7  16      564.82      565.90     70.11 o 
   4   7  16      828.39      781.12     84.10 o 
  -5   8  16       96.20       91.45     35.02 o 
  -4   8  16      292.28      301.91     48.76 o 
  -3   8  16       18.29       12.10     18.33 o 
  -2   8  16      335.62      246.06     50.72 o 
  -1   8  16        1.79       20.70     31.04 o 
   0   8  16      256.29      313.09     54.61 o 
   1   8  16      363.34      439.85     66.07 o 
   2   8  16      255.60      167.92     78.48 o 
   3   8  16      156.48      164.52     44.04 o 
   4   8  16      244.66      282.90     73.07 o 
  -5   9  16       12.32       39.80     31.04 o 
  -4   9  16       42.29       11.25     30.72 o 
  -3   9  16      500.08      422.63     73.07 o 
  -2   9  16      970.39      904.80     94.77 o 
  -1   9  16     1013.79      920.90     93.24 o 
   0   9  16     3836.18     3947.06    392.42 o 
   1   9  16      135.70      104.81     37.60 o 
   2   9  16      629.63      649.99     76.72 o 
   3   9  16       48.54       27.35     56.83 o 
  -4  10  16     1576.27     1318.21     82.69 o 
  -3  10  16       46.34       56.69     36.21 o 
  -2  10  16       98.30      101.86     41.58 o 
  -1  10  16       98.02      110.57     38.97 o 
   0  10  16       16.68       23.45     33.81 o 
   1  10  16      922.98     1048.27    102.72 o 
   2  10  16        1.88       74.27     31.97 o 
   3  10  16      913.12      873.13    132.61 o 
  -3  11  16        7.52       -9.02     64.95 o 
  -2  11  16        3.83      -11.46     31.04 o 
  -1  11  16       10.12       43.84     37.70 o 
   0  11  16      324.30      346.27     64.73 o 
   1  11  16        6.95        6.01     31.97 o 
   2  11  16        9.31       38.43     33.36 o 
  -2  12  16     1358.84     1426.64    127.45 o 
  -1  12  16      643.46      663.97     84.53 o 
   0  12  16      262.53      294.35     59.81 o 
  -7   1  17     2369.05     1959.11    416.77 o 
  -6   1  17      173.33      141.78     38.27 o 
  -5   1  17      770.66      676.67     75.78 o 
  -4   1  17      107.48      121.31     32.36 o 
  -3   1  17      490.47      340.77     36.70 o 
  -2   1  17     3684.56     3733.27    145.20 o 
  -1   1  17      593.72      677.93     49.43 o 
   0   1  17     1673.17     1834.64     92.97 o 
   1   1  17     1411.10     1505.70     73.49 o 
   2   1  17      830.98      755.04     62.01 o 
   3   1  17     2446.92     2449.50    162.63 o 
   4   1  17     1158.85     1370.07    128.17 o 
   5   1  17      387.22      376.89    143.43 o 
  -7   2  17       94.92       72.27     32.48 o 
  -6   2  17      855.73      781.21    162.38 o 
  -5   2  17      880.12      923.43    113.67 o 
  -4   2  17      654.32      738.29     70.68 o 
  -3   2  17       41.24       30.74     19.61 o 
  -2   2  17      438.00      466.11     43.75 o 
  -1   2  17       82.03       66.70     21.95 o 
   0   2  17     1299.06     1542.15     76.69 o 
   1   2  17      975.76     1006.17     74.48 o 
   2   2  17      614.85      559.65     64.56 o 
   3   2  17      841.73      893.99     95.45 o 
   4   2  17      741.73      848.54     95.68 o 
   5   2  17       71.35       84.14     41.58 o 
  -7   3  17        0.84      -15.46     25.98 o 
  -6   3  17        3.08        4.16     24.36 o 
  -5   3  17        3.06       53.71     22.95 o 
  -4   3  17        7.10      -26.26     17.50 o 
  -3   3  17        7.05       19.64     20.07 o 
  -2   3  17       20.14       13.66     20.07 o 
  -1   3  17        8.75        6.96     19.41 o 
   0   3  17        0.25        4.49     16.80 o 
   1   3  17       26.42       42.82     24.61 o 
   2   3  17        4.36       27.15     24.61 o 
   3   3  17       13.49       14.74     28.99 o 
   4   3  17        0.20      -13.69     32.36 o 
   5   3  17       55.24       27.06     40.05 o 
  -6   4  17     1488.50     1404.12     98.63 o 
  -5   4  17      351.95      389.08     46.82 o 
  -4   4  17      193.14      200.85     30.04 o 
  -3   4  17       80.68      114.36     28.68 o 
  -2   4  17       63.89       74.37     24.61 o 
  -1   4  17      329.76      303.16     36.35 o 
   0   4  17     1383.21     1430.33    110.11 o 
   1   4  17     1116.08     1306.59    109.02 o 
   2   4  17      585.29      580.79     67.62 o 
   3   4  17      591.47      680.83     75.09 o 
   4   4  17     1069.65      914.74    151.55 o 
   5   4  17       51.92       -5.41     59.54 o 
  -6   5  17      139.02      121.96     35.02 o 
  -5   5  17      272.24      318.76     62.25 o 
  -4   5  17        8.90       65.71     35.90 o 
  -3   5  17      370.54      286.52     34.49 o 
  -2   5  17      580.96      610.82     54.29 o 
  -1   5  17      969.54      944.79     69.60 o 
   0   5  17     1013.80      880.60     94.72 o 
   1   5  17      960.80     1002.60     94.77 o 
   2   5  17      441.37      561.77     67.08 o 
   3   5  17      571.54      546.93     68.01 o 
   4   5  17      115.13      171.39     41.77 o 
  -6   6  17        5.50        4.33     27.02 o 
  -5   6  17        1.39        9.58     22.95 o 
  -4   6  17        5.71       -1.91     18.33 o 
  -3   6  17        3.55       -8.26     19.81 o 
  -2   6  17       29.74       26.44     14.48 o 
  -1   6  17        1.18      -10.83     59.54 o 
   0   6  17        0.12       24.83     35.18 o 
   1   6  17       23.81       64.41     37.89 o 
   2   6  17        0.25      -18.04     37.89 o 
   3   6  17       17.38       20.38     28.51 o 
   4   6  17       13.89       29.47     31.97 o 
  -5   7  17     1724.77     1683.57    111.69 o 
  -4   7  17      400.01      366.85     41.99 o 
  -3   7  17      194.21      206.80     30.53 o 
  -2   7  17      308.82      256.37     51.96 o 
  -1   7  17     2427.68     2318.55    192.15 o 
   0   7  17      325.95      274.04     53.06 o 
   1   7  17     2025.00     1992.24    141.15 o 
   2   7  17     1440.08     1542.81    125.96 o 
   3   7  17     1372.91     1485.97    194.85 o 
   4   7  17      698.32      757.83     84.53 o 
  -5   8  17       14.11        1.55     25.98 o 
  -4   8  17        1.75       15.72     26.67 o 
  -3   8  17      219.78      201.56     32.66 o 
  -2   8  17      917.11      839.68     89.39 o 
  -1   8  17      922.58      718.36    108.25 o 
   0   8  17     1630.80     1880.59    184.03 o 
   1   8  17      358.81      486.01    159.67 o 
   2   8  17      125.81       74.75     36.88 o 
   3   8  17      681.24      749.09    116.37 o 
  -4   9  17       73.94       65.50     26.73 o 
  -3   9  17       18.15      -40.19     26.79 o 
  -2   9  17        4.24       14.65     31.04 o 
  -1   9  17       46.09      105.19     42.90 o 
   0   9  17       14.86      -13.23     31.97 o 
   1   9  17      118.97      180.66     45.04 o 
   2   9  17       54.11       34.64     36.03 o 
   3   9  17        0.02       34.88     31.97 o 
  -4  10  17     1807.76     1604.53    135.83 o 
  -3  10  17        5.06      -44.32     29.91 o 
  -2  10  17      304.81      230.36     53.17 o 
  -1  10  17        3.46       10.83     31.04 o 
   0  10  17      513.68      655.81     84.10 o 
   1  10  17      348.73      385.63     63.05 o 
   2  10  17      859.19      830.12     92.31 o 
  -3  11  17        0.78       27.06     56.83 o 
  -2  11  17      611.94      660.34     84.53 o 
  -1  11  17      140.27      177.84    127.20 o 
   0  11  17      729.28      721.18    124.49 o 
   1  11  17       32.03       50.93     40.05 o 
  -6   0  18      608.76      573.74     97.43 o 
  -5   0  18      601.17      422.19     75.78 o 
  -4   0  18      425.68      359.34     53.17 o 
  -3   0  18    18388.28    24414.07   1142.26 o 
  -2   0  18     2134.15     2492.93    151.80 o 
  -1   0  18     7538.45     7993.89    399.90 o 
   0   0  18      710.00     1110.22     94.72 o 
   1   0  18       71.84       95.62     33.81 o 
   2   0  18     1484.58     1293.62    167.79 o 
   3   0  18      271.86      530.44    102.84 o 
   4   0  18     5353.99     5206.96    427.60 o 
   5   0  18       12.97      -10.83     54.13 o 
  -6   1  18        2.03       37.25     64.95 o 
  -5   1  18       11.25       18.04     28.51 o 
  -4   1  18      122.40      132.90     27.37 o 
  -3   1  18      259.43      332.16     37.64 o 
  -2   1  18     1450.82     1495.85     75.14 o 
  -1   1  18      143.65      161.99     27.41 o 
   0   1  18      932.78      992.74     61.80 o 
   1   1  18      349.79      394.79     46.96 o 
   2   1  18        0.54      -32.14     21.43 o 
   3   1  18       36.93      110.96     45.93 o 
   4   1  18      220.38      295.53     63.06 o 
   5   1  18      589.00      550.46     84.20 o 
  -6   2  18       60.94       71.72     27.85 o 
  -5   2  18       27.58       18.94     30.62 o 
  -4   2  18        5.16       -8.24     22.78 o 
  -3   2  18        1.90        3.15     20.05 o 
  -2   2  18     1097.79     1173.11     87.69 o 
  -1   2  18       93.73      105.06     24.92 o 
   0   2  18      322.42      373.05     44.53 o 
   1   2  18       30.33       52.77     26.93 o 
   2   2  18      116.62       87.90     28.16 o 
   3   2  18      514.46      565.05     80.10 o 
   4   2  18       77.01      159.65     81.19 o 
  -6   3  18      348.81      296.21     51.42 o 
  -5   3  18     1010.06     1063.66    119.08 o 
  -4   3  18       12.91       -7.58     23.48 o 
  -3   3  18       88.28       83.50     32.63 o 
  -2   3  18     1255.95     1435.62     83.14 o 
  -1   3  18      563.10      630.48     54.04 o 
   0   3  18      294.66      313.05     53.17 o 
   1   3  18     2166.51     2168.29    138.72 o 
   2   3  18      559.14      577.37     57.93 o 
   3   3  18      199.98      253.81     41.18 o 
   4   3  18      421.20      708.60     89.88 o 
  -6   4  18      145.42      126.77     35.02 o 
  -5   4  18       21.44       -3.16     29.77 o 
  -4   4  18      185.55      166.86     29.23 o 
  -3   4  18      200.51      175.60     34.09 o 
  -2   4  18      447.12      506.30     49.66 o 
  -1   4  18      491.17      579.58     51.43 o 
   0   4  18      377.01      395.72     58.07 o 
   1   4  18      172.20      196.30     44.04 o 
   2   4  18      131.92       84.04     54.13 o 
   3   4  18       70.29       45.11     31.97 o 
   4   4  18       27.51       16.24     59.54 o 
  -6   5  18       18.13      -21.65     27.02 o 
  -5   5  18       35.10       80.23     67.66 o 
  -4   5  18       33.40       22.51     21.28 o 
  -3   5  18      537.70      538.07     47.16 o 
  -2   5  18       84.31      123.47     28.40 o 
  -1   5  18      226.17      229.42     49.31 o 
   0   5  18      387.04      392.36     58.07 o 
   1   5  18       34.07       57.43     31.97 o 
   2   5  18       20.19       53.52     33.81 o 
   3   5  18        0.04       15.92     31.04 o 
   4   5  18       41.32       54.13     64.95 o 
  -5   6  18      103.96       95.43     48.71 o 
  -4   6  18      713.09      637.11     52.36 o 
  -3   6  18      639.31      650.89     52.86 o 
  -2   6  18      706.53      677.33    107.34 o 
  -1   6  18      374.05      289.42     57.03 o 
   0   6  18       47.22       72.93     35.02 o 
   1   6  18      230.23      201.47     48.01 o 
   2   6  18      721.58      798.39     85.54 o 
   3   6  18      122.40       98.72     36.88 o 
   4   6  18       21.84      -35.49     23.66 o 
  -5   7  18       35.40       59.54     31.04 o 
  -4   7  18       10.86       -6.72     22.92 o 
  -3   7  18     1180.18     1091.80     72.09 o 
  -2   7  18       26.73       47.63     36.03 o 
  -1   7  18     1658.78     1522.06    128.71 o 
   0   7  18      674.06      767.96     85.80 o 
   1   7  18      305.79      329.74     58.49 o 
   2   7  18      152.60      199.09     46.82 o 
   3   7  18      441.28      325.28     57.04 o 
  -4   8  18      401.00      356.25     42.57 o 
  -3   8  18       56.92       34.64     37.70 o 
  -2   8  18      146.01      204.20     50.72 o 
  -1   8  18      385.78      423.98    156.97 o 
   0   8  18       37.62       64.18     38.97 o 
   1   8  18       15.14        1.91     31.04 o 
   2   8  18        0.20        5.11     31.97 o 
   3   8  18        3.07      -16.24     37.89 o 
  -4   9  18     1288.31     1387.61    111.46 o 
  -3   9  18      635.03      519.08     94.72 o 
  -2   9  18      777.07      820.45     91.62 o 
  -1   9  18       64.99       54.90     38.97 o 
   0   9  18      119.25      182.87     49.99 o 
   1   9  18      175.13      199.24    100.13 o 
   2   9  18      143.22      188.52     67.66 o 
  -3  10  18       54.33       32.48     38.27 o 
  -2  10  18      881.83      730.71    119.08 o 
  -1  10  18       35.54       86.60     42.90 o 
   0  10  18     1094.75     1230.30    121.78 o 
   1  10  18       70.94       50.93     40.05 o 
  -6   1  19       99.82      190.41     45.45 o 
  -5   1  19      168.44      139.74     70.36 o 
  -4   1  19     2092.08     2072.66     95.36 o 
  -3   1  19     3723.96     3906.61    167.97 o 
  -2   1  19      989.40     1146.45     69.35 o 
  -1   1  19     2317.53     2760.33    115.46 o 
   0   1  19     1080.90     1236.94     73.54 o 
   1   1  19       69.13      151.05     34.09 o 
   2   1  19       14.67       12.82     36.21 o 
   3   1  19      953.39     1005.67    106.96 o 
   4   1  19       14.19       40.01     43.89 o 
  -6   2  19       48.63       45.47     27.02 o 
  -5   2  19       38.26       75.78     46.01 o 
  -4   2  19      755.06      679.83     60.53 o 
  -3   2  19      428.36      459.82     49.31 o 
  -2   2  19     2412.61     2758.85    116.50 o 
  -1   2  19     1664.98     1960.31     90.70 o 
   0   2  19      936.61     1063.43    111.67 o 
   1   2  19       95.33      109.76     30.82 o 
   2   2  19      123.75      107.06     32.61 o 
   3   2  19       38.15       25.17     46.01 o 
   4   2  19      255.54      277.05    102.84 o 
  -6   3  19       23.04       -5.41     35.18 o 
  -5   3  19        2.70       12.07     22.95 o 
  -4   3  19        2.64       32.31     26.18 o 
  -3   3  19        7.67       17.22     23.81 o 
  -2   3  19       33.72       71.34     25.72 o 
  -1   3  19        1.58      -13.19     22.41 o 
   0   3  19        0.89        5.41     27.02 o 
   1   3  19       17.39       47.51     37.89 o 
   2   3  19       29.45       51.85     32.73 o 
   3   3  19        4.46       48.71     59.54 o 
   4   3  19        7.64       86.60     70.36 o 
  -5   4  19       16.34       11.99     24.36 o 
  -4   4  19     1770.21     1811.88    111.95 o 
  -3   4  19      883.41      847.00    109.06 o 
  -2   4  19     1934.88     2187.92    117.66 o 
  -1   4  19     2049.29     2371.19    186.74 o 
   0   4  19      199.01      190.34     44.04 o 
   1   4  19       34.54       35.04     32.73 o 
   2   4  19      178.81      188.36     44.04 o 
   3   4  19       84.86      144.02     40.98 o 
   4   4  19      824.97      968.86    162.38 o 
  -5   5  19      219.93      175.93     34.09 o 
  -4   5  19     1274.29     1194.32    100.34 o 
  -3   5  19     1403.31     1442.58     84.28 o 
  -2   5  19     1198.91     1326.88     84.83 o 
  -1   5  19     1387.00     1704.74    303.11 o 
   0   5  19      150.33      222.20     64.95 o 
   1   5  19       49.60       43.87     32.73 o 
   2   5  19      151.81      162.38     70.36 o 
   3   5  19      155.26       67.66     83.90 o 
  -5   6  19        0.02       13.53     24.88 o 
  -4   6  19        1.97       11.40     29.21 o 
  -3   6  19       36.23       41.25     39.07 o 
  -2   6  19       14.16       30.58     37.70 o 
  -1   6  19       31.09       34.28     33.81 o 
   0   6  19        8.60        0.96     31.04 o 
   1   6  19        2.69      -36.81     32.48 o 
   2   6  19        0.15       -9.02     35.18 o 
   3   6  19        5.04       24.06     33.81 o 
  -4   7  19      190.41      254.71     38.71 o 
  -3   7  19     3742.19     3651.13    435.72 o 
  -2   7  19     1245.37     1174.29    111.69 o 
  -1   7  19     3109.77     3061.91    294.99 o 
   0   7  19      812.18      869.60     94.77 o 
   1   7  19      225.33      292.28     57.04 o 
   2   7  19        3.53       74.49     36.88 o 
  -4   8  19     1526.34     1454.15    124.19 o 
  -3   8  19     1182.74     1144.92    113.11 o 
  -2   8  19     1130.31     1330.29    120.85 o 
  -1   8  19      438.30      500.49     72.42 o 
   0   8  19       35.52       63.41     38.97 o 
   1   8  19        0.88       -3.42     32.73 o 
   2   8  19      137.46      165.67     51.42 o 
  -3   9  19        1.73      -45.93     30.62 o 
  -2   9  19       31.37       69.87     41.58 o 
  -1   9  19       12.60      -22.61     32.36 o 
   0   9  19       24.68        5.98     35.02 o 
   1   9  19      209.50      277.38    119.08 o 
  -1  10  19       96.55      177.84     54.13 o 
  -5   0  20      164.69      151.55     54.13 o 
  -4   0  20      374.39      325.98    105.55 o 
  -3   0  20      137.35      114.59     56.83 o 
  -2   0  20       19.42       52.99     35.18 o 
  -1   0  20      168.33      218.26     45.04 o 
   0   0  20     2170.13     2418.97    149.41 o 
   1   0  20     1857.37     2008.09    205.68 o 
   2   0  20     1191.62     1234.08    167.79 o 
   3   0  20     1149.06     1207.02    173.20 o 
  -5   1  20      210.40      177.14     86.60 o 
  -4   1  20      644.35      631.22     59.37 o 
  -3   1  20      221.98      254.27     34.87 o 
  -2   1  20      812.81      902.74     63.33 o 
  -1   1  20      306.68      339.11     38.68 o 
   0   1  20        0.76       24.18     21.80 o 
   1   1  20      168.98      213.98     39.38 o 
   2   1  20       10.99       43.30     42.10 o 
   3   1  20     1093.94      783.95    119.08 o 
  -5   2  20       22.04        8.12     30.62 o 
  -4   2  20      581.89      516.36     97.47 o 
  -3   2  20      310.77      411.25     47.63 o 
  -2   2  20       94.04      142.13     32.20 o 
  -1   2  20      638.71      653.25     76.15 o 
   0   2  20      114.99      132.86     41.58 o 
   1   2  20        0.76       12.79     24.76 o 
   2   2  20      118.75       80.29    102.84 o 
   3   2  20       54.16       77.73     47.73 o 
  -5   3  20      118.31       82.97     26.37 o 
  -4   3  20       26.18       50.77     29.06 o 
  -3   3  20       56.92       32.70     44.60 o 
  -2   3  20       27.82       37.29     25.66 o 
  -1   3  20       49.86       39.98     23.81 o 
   0   3  20      374.53      400.58     94.72 o 
   1   3  20        2.42      -15.92     28.51 o 
   2   3  20     1387.19     1461.41    115.14 o 
   3   3  20      206.95       10.83     54.13 o 
  -5   4  20        9.09       25.52     23.66 o 
  -4   4  20      706.79      599.11     58.85 o 
  -3   4  20      295.42      292.97     41.33 o 
  -2   4  20      335.50      317.93     42.57 o 
  -1   4  20      590.79      657.17     76.72 o 
   0   4  20        6.86       24.20     31.04 o 
   1   4  20      126.14      107.02     40.05 o 
   2   4  20       43.70       50.88     36.03 o 
   3   4  20       97.81      113.67     70.36 o 
  -5   5  20       52.53       33.19     39.38 o 
  -4   5  20      196.85      167.82     29.67 o 
  -3   5  20      117.61      178.79     51.07 o 
  -2   5  20      295.39      246.20     81.19 o 
  -1   5  20      125.61      135.54     45.45 o 
   0   5  20       77.97      103.82     40.05 o 
   1   5  20       29.21       -7.22     29.05 o 
   2   5  20       22.29       37.89     31.97 o 
   3   5  20      226.92      252.49     53.06 o 
  -4   6  20       23.89      -17.12     21.68 o 
  -3   6  20      603.04      614.73    109.17 o 
  -2   6  20        5.77       39.36     40.05 o 
  -1   6  20        9.68       -3.61     33.81 o 
   0   6  20      113.17       90.29     40.05 o 
   1   6  20      357.10      382.74     61.00 o 
   2   6  20      395.37      422.93     66.24 o 
  -4   7  20      544.45      546.32     53.46 o 
  -3   7  20      778.67      811.40     93.71 o 
  -2   7  20      724.31      804.47    140.73 o 
  -1   7  20      604.10      719.65     88.42 o 
   0   7  20       18.15      -42.77     28.51 o 
   1   7  20       23.21       62.36     38.21 o 
   2   7  20      130.52      128.60     43.30 o 
  -3   8  20      355.23      405.46    138.02 o 
  -2   8  20       34.56       84.88     40.05 o 
  -1   8  20       30.42       27.35     35.02 o 
   0   8  20        1.18       48.97     62.25 o 
   1   8  20      127.00       67.17     40.05 o 
  -5   1  21     1634.89     1429.15    112.86 o 
  -4   1  21       16.37        2.50     26.18 o 
  -3   1  21      453.50      434.73     44.99 o 
  -2   1  21     1111.21     1275.66     83.31 o 
  -1   1  21       25.20       26.60     29.69 o 
   0   1  21      443.95      497.13     61.43 o 
   1   1  21      639.84      731.07     91.86 o 
   2   1  21      563.86      608.81     86.05 o 
   3   1  21      745.59      708.09     91.62 o 
  -5   2  21      551.81      513.79     66.90 o 
  -4   2  21      661.07      721.82     76.09 o 
  -3   2  21      400.93      404.52     49.87 o 
  -2   2  21      285.14      353.89     78.31 o 
  -1   2  21        9.12       21.06     32.03 o 
   0   2  21       51.05      149.14     56.83 o 
   1   2  21      183.64      194.03     56.83 o 
   2   2  21      653.54      811.90    146.14 o 
   3   2  21      200.80      221.92     81.19 o 
  -4   3  21       10.38      -34.17     22.78 o 
  -3   3  21        4.43       59.96     28.68 o 
  -2   3  21       13.96       37.01     27.52 o 
  -1   3  21        0.41        2.28     32.73 o 
   0   3  21       10.64       -9.55     31.04 o 
   1   3  21        1.46        3.91     31.97 o 
   2   3  21       16.45      -10.83     59.54 o 
  -4   4  21      919.27     1014.59     75.78 o 
  -3   4  21       22.02      -14.14     25.23 o 
  -2   4  21      161.86      152.09     34.57 o 
  -1   4  21        1.83        7.22     33.81 o 
   0   4  21       17.25       13.10     35.02 o 
   1   4  21     1326.30     1555.49    124.78 o 
   2   4  21      271.51      344.94     59.81 o 
  -4   5  21      228.84      229.66     45.20 o 
  -3   5  21       79.49      154.73     27.54 o 
  -2   5  21        9.28      133.37     46.82 o 
  -1   5  21        1.45        4.06     67.66 o 
   0   5  21      320.87      318.51     59.00 o 
   1   5  21      663.44      631.82    167.79 o 
   2   5  21      297.89      337.48     81.19 o 
  -3   6  21        0.58        0.28     35.02 o 
  -2   6  21        7.11       34.37     46.01 o 
  -1   6  21       15.78       -5.68     37.70 o 
   0   6  21        3.58       21.65     36.03 o 
   1   6  21        0.05       -0.30     35.18 o 
  -2   7  21      324.58      375.03     68.57 o 
  -1   7  21      313.98      256.50     57.03 o 
   0   7  21      231.43      246.26     58.07 o 
  -4   0  22       11.93        0.00     40.59 o 
  -3   0  22      183.60      232.74     89.31 o 
  -2   0  22     3804.70     4119.00    233.50 o 
  -1   0  22       54.00       34.75     32.73 o 
   0   0  22     1320.93     1991.85    232.74 o 
   1   0  22      763.63      811.90    140.73 o 
   2   0  22      393.13      395.12    108.25 o 
  -4   1  22        0.58       10.01     28.43 o 
  -3   1  22        6.22       38.59     28.97 o 
  -2   1  22       69.31      124.49     31.71 o 
  -1   1  22      146.47      205.52     37.98 o 
   0   1  22      271.83      319.53     54.90 o 
   1   1  22      276.10      374.57    102.84 o 
   2   1  22      741.07      736.16     95.68 o 
  -4   2  22       16.13       20.76     29.40 o 
  -3   2  22       95.60       64.47     30.73 o 
  -2   2  22       76.16       83.75     40.15 o 
  -1   2  22      242.97      215.06     70.36 o 
   0   2  22       30.28       20.23     35.02 o 
   1   2  22      313.80      443.84    108.25 o 
   2   2  22        6.85       37.89     64.95 o 
  -4   3  22      748.95      792.65    143.45 o 
  -3   3  22       17.86       33.71     28.43 o 
  -2   3  22        2.17       19.45     26.11 o 
  -1   3  22        8.38       18.40     37.70 o 
   0   3  22      211.01      303.06     58.07 o 
   1   3  22      156.14      276.04     70.36 o 
  -3   4  22       24.88       30.51     30.43 o 
  -2   4  22        0.34       19.68     40.05 o 
  -1   4  22      316.48      354.01     62.37 o 
   0   4  22       36.34      -10.83     54.13 o 
   1   4  22      675.80      764.71     88.09 o 
  -3   5  22       54.86       86.60     45.93 o 
  -2   5  22       44.57       87.96     45.45 o 
  -1   5  22       33.77       25.52     38.97 o 
   0   5  22       71.35       32.48     36.88 o 
  -1   6  22      164.05      113.67     64.95 o 
  -3   1  23     1788.53     1644.29    158.47 o 
  -2   1  23      243.08      316.14     59.00 o 
  -1   1  23     1257.15     1239.28    114.06 o 
   0   1  23     1050.32      909.32    156.97 o 
  -2   2  23        7.53        6.35     28.97 o 
  -1   2  23      799.03      946.97     97.43 o 
   0   2  23      835.85     1007.22    102.13 o 
  -2   3  23        1.07       17.78     48.71 o 
  -1   3  23        1.35      -27.92     32.73 o 
   0   3  23       12.83       74.55     40.05 o 
                                                 
